# Supplementary material for: 5-[1-(3,4-Dichloro­phen­oxy)eth­yl]-1,3,4-oxadiazole-2(3H)-thione hemihydrate
Source: Acta Crystallogr Sect E Struct Rep Online. 2009 Aug 8;65(Pt 9):o2075–6. doi: 10.1107/S1600536809029894 (PMC2970152; doi:10.1107/S1600536809029894)
Supplement: Supplementary file 2 [file e-65-o2075-Isup2.hkl]

# 
# h,k,l, Fc-squared, Fo-squared, sigma(Fo-squared) and status flag 
# 
data_I
_shelx_title ' 051220B_0m in C2/c' 
_shelx_refln_list_code          4 
_shelx_F_calc_maximum      321.59 
_exptl_crystal_F_000      1224.00 
_reflns_d_resolution_high  0.7500 
 
loop_ 
 _symmetry_equiv_pos_as_xyz 
 'x, y, z' 
 '-x, y, -z+1/2' 
 'x+1/2, y+1/2, z' 
 '-x+1/2, y+1/2, -z+1/2' 
 '-x, -y, -z' 
 'x, -y, z-1/2' 
 '-x+1/2, -y+1/2, -z' 
 'x+1/2, -y+1/2, z-1/2' 
 
_cell_length_a    11.8725 
_cell_length_b     7.8932 
_cell_length_c    26.6092 
_cell_angle_alpha  90.000 
_cell_angle_beta   92.913 
_cell_angle_gamma  90.000 
 
_shelx_F_squared_multiplier     1.000 
 
loop_ 
 _refln_index_h 
 _refln_index_k 
 _refln_index_l 
 _refln_F_squared_calc 
 _refln_F_squared_meas 
 _refln_F_squared_sigma 
 _refln_observed_status 
   2   0   0     2591.10     2678.33     36.75 o 
   4   0   0    15294.86    15444.20    172.19 o 
   6   0   0      472.62      404.68      8.41 o 
   8   0   0      895.59      817.57     14.29 o 
  10   0   0     5151.21     4891.39     68.21 o 
  12   0   0      210.73      214.74     11.32 o 
  14   0   0       38.48       39.85     14.61 o 
   1   1   0      124.93       91.21      4.72 o 
   3   1   0      302.50      390.78      5.40 o 
   5   1   0      483.43      448.44      5.87 o 
   7   1   0     3468.70     3500.41     30.35 o 
   9   1   0      165.53      179.56      5.62 o 
  11   1   0      256.69      277.47      7.57 o 
  13   1   0      335.11      368.58     14.35 o 
  15   1   0       16.50        3.26     13.88 o 
   0   2   0    15259.36    15281.92    241.98 o 
   2   2   0    76429.57    71086.50    722.33 o 
   4   2   0     7281.85     7333.12     66.99 o 
   6   2   0     8250.70     8319.92     66.27 o 
   8   2   0      220.90      221.84      5.12 o 
  10   2   0      644.85      637.34     10.51 o 
  12   2   0      109.84      116.64      7.66 o 
  14   2   0      113.16      131.39     10.82 o 
   1   3   0       17.71        7.41      2.40 o 
   3   3   0     2603.65     2790.39     30.54 o 
   5   3   0        8.65        3.45      1.79 o 
   7   3   0      970.80     1088.05     12.57 o 
   9   3   0       17.49       13.57      4.01 o 
  11   3   0        0.69       -1.50      5.20 o 
  13   3   0       10.88       13.41      7.79 o 
  15   3   0        0.75       -0.44     11.15 o 
   0   4   0      417.96      422.90     16.92 o 
   2   4   0     6810.34     6532.11     67.91 o 
   4   4   0     8444.17     8362.87    131.22 o 
   6   4   0     1019.94      984.09     13.54 o 
   8   4   0        1.33       -0.05      3.57 o 
  10   4   0       40.09       41.59      5.26 o 
  12   4   0      729.96      756.81     15.47 o 
  14   4   0       12.72        6.63      9.98 o 
   1   5   0     2646.62     2650.50     34.23 o 
   3   5   0     2748.85     2817.42     42.10 o 
   5   5   0      954.12      894.77     15.55 o 
   7   5   0     2515.49     2486.50     40.86 o 
   9   5   0      408.39      365.16     10.33 o 
  11   5   0     1159.78     1184.67     21.75 o 
  13   5   0      113.97       92.66     13.27 o 
   0   6   0     5597.98     5223.34     90.04 o 
   2   6   0      281.14      309.79      8.40 o 
   4   6   0      474.80      471.75     12.05 o 
   6   6   0     7801.55     7797.97    110.55 o 
   8   6   0      712.77      774.89     21.80 o 
  10   6   0      550.41      561.80     33.46 o 
  12   6   0       29.16       27.28     16.15 o 
   1   7   0       47.74       42.84      6.78 o 
   3   7   0       18.53       20.76      6.60 o 
   5   7   0     1078.41     1121.35     23.45 o 
   7   7   0       10.39       11.85      8.73 o 
   9   7   0      182.42      207.85     16.77 o 
  11   7   0      212.58      161.76     26.87 o 
   0   8   0       57.41       45.74     11.58 o 
   2   8   0     1048.32     1052.14     24.23 o 
   4   8   0        0.02       -4.79      7.49 o 
   6   8   0       23.82       13.14      9.19 o 
   8   8   0      214.72      205.75     17.31 o 
  10   8   0       78.13       78.80     25.24 o 
   1   9   0        9.85        2.10     10.60 o 
   3   9   0      619.38      628.21     17.86 o 
   5   9   0       13.81       15.16     10.77 o 
   7   9   0       12.98        6.51     23.07 o 
   2  10   0      115.27      113.05     11.65 o 
   4  10   0      349.85      391.74     34.29 o 
 -15   1   1       35.67        8.80     15.56 o 
 -13   1   1     1181.80     1199.90     20.18 o 
 -11   1   1      190.65      182.62      6.88 o 
  -9   1   1      750.87      720.71      9.72 o 
  -7   1   1     1405.81     1305.30     16.70 o 
  -5   1   1    20749.71    20777.11    175.32 o 
  -3   1   1    44636.83    42268.12    427.79 o 
  -1   1   1      150.73      132.45      2.38 o 
   1   1   1     3577.09     3719.71     50.61 o 
   3   1   1      425.72      475.74      6.50 o 
   5   1   1     3304.13     3212.48     27.19 o 
   7   1   1      513.37      496.63      7.24 o 
   9   1   1      736.29      773.27     11.05 o 
  11   1   1     1733.99     1718.75     23.27 o 
  13   1   1      165.16      153.72      9.22 o 
  15   1   1       18.13       10.46     13.62 o 
 -14   2   1       21.78       27.36      9.41 o 
 -12   2   1       44.18       59.38      6.88 o 
 -10   2   1        4.50       -2.31      4.01 o 
  -8   2   1        0.94       -0.68      3.12 o 
  -6   2   1    16061.78    16064.94    125.47 o 
  -4   2   1    12317.16    12751.00    124.19 o 
  -2   2   1    30558.75    30466.11    307.21 o 
   0   2   1     6264.50     6321.42     71.85 o 
   2   2   1    22821.46    23403.40    212.36 o 
   4   2   1    15378.74    15274.42    137.26 o 
   6   2   1     3409.52     3361.02     30.65 o 
   8   2   1      176.89      190.09      4.92 o 
  10   2   1      985.12     1003.68     14.57 o 
  12   2   1     1201.42     1218.30     21.14 o 
  14   2   1        5.84        4.28      8.10 o 
 -15   3   1       24.83       20.07     11.56 o 
 -13   3   1     1393.18     1452.83     24.49 o 
 -11   3   1     1663.29     1636.83     24.30 o 
  -9   3   1     1790.41     1742.02     23.84 o 
  -7   3   1    10700.51    10410.17     89.13 o 
  -5   3   1      169.50      136.00      3.41 o 
  -3   3   1      477.75      465.25      9.27 o 
  -1   3   1    39637.59    39100.71    437.32 o 
   1   3   1       81.90       94.59      6.46 o 
   3   3   1        3.24        0.28      1.77 o 
   5   3   1      159.66      121.32      3.13 o 
   7   3   1     1901.94     1965.37     19.67 o 
   9   3   1        2.14       -0.87      3.97 o 
  11   3   1        2.27       -1.84      5.11 o 
  13   3   1      107.77      109.77      9.28 o 
  15   3   1        3.55        6.03     11.05 o 
 -14   4   1        3.64        7.33      9.94 o 
 -12   4   1       22.61       17.54      6.89 o 
 -10   4   1      238.45      185.75      7.34 o 
  -8   4   1      230.65      236.06      8.97 o 
  -6   4   1      185.61      176.66      5.79 o 
  -4   4   1      951.89     1055.78     16.17 o 
  -2   4   1     1113.57     1009.18     13.58 o 
   0   4   1     8170.24     8053.90     92.88 o 
   2   4   1     1725.39     1869.64     21.93 o 
   4   4   1    10468.35    10735.92    124.43 o 
   6   4   1     2399.03     2362.18     27.10 o 
   8   4   1     1606.42     1611.27     18.58 o 
  10   4   1      648.94      649.91     11.46 o 
  12   4   1      758.84      781.65     17.13 o 
  14   4   1       40.05       37.87     10.59 o 
 -13   5   1       69.51       76.89     18.50 o 
 -11   5   1      432.56      388.57     12.68 o 
  -9   5   1       16.78       14.37      5.45 o 
  -7   5   1     2506.47     2537.76     45.35 o 
  -5   5   1     2494.61     2398.94     39.14 o 
  -3   5   1     3150.08     3373.25     42.54 o 
  -1   5   1      200.22      204.09      6.71 o 
   1   5   1     5108.43     4995.77     60.08 o 
   3   5   1      556.07      528.90     11.01 o 
   5   5   1        6.17        7.04      4.46 o 
   7   5   1        1.20        4.00      6.76 o 
   9   5   1      737.44      775.02     18.03 o 
  11   5   1       16.28       13.88      7.74 o 
  13   5   1        7.50        2.84     11.91 o 
 -12   6   1       63.48       75.25     17.40 o 
 -10   6   1      561.15      535.49     29.81 o 
  -8   6   1      473.41      477.74     17.11 o 
  -6   6   1      736.64      728.98     18.05 o 
  -4   6   1       32.83       32.07      5.76 o 
  -2   6   1     1286.24     1278.25     18.06 o 
   0   6   1     1140.38     1120.46     18.62 o 
   2   6   1     1339.37     1399.01     19.19 o 
   4   6   1      373.90      373.64      9.99 o 
   6   6   1       43.77       32.46      7.57 o 
   8   6   1      538.77      512.13     24.08 o 
  10   6   1      396.38      443.35     21.34 o 
  12   6   1       11.51        7.58     16.06 o 
 -11   7   1      189.48      155.07     27.96 o 
  -9   7   1      170.99      169.17     13.56 o 
  -7   7   1      769.11      730.69     20.63 o 
  -5   7   1        1.89       -4.38      6.84 o 
  -3   7   1     4577.93     4489.45     56.72 o 
  -1   7   1       11.67       10.37      6.09 o 
   1   7   1      249.26      212.09     10.60 o 
   3   7   1      380.03      378.95     10.33 o 
   5   7   1       94.46      100.27      9.39 o 
   7   7   1      319.39      359.86     25.64 o 
   9   7   1      274.91      276.18     15.18 o 
  11   7   1      283.74      266.25     29.31 o 
 -10   8   1      148.18      181.21     29.40 o 
  -8   8   1        5.24       -3.64     13.24 o 
  -6   8   1       16.98       23.69      9.68 o 
  -4   8   1       19.57       14.91      7.69 o 
  -2   8   1      450.24      474.02     14.82 o 
   0   8   1     3038.93     3046.51     42.47 o 
   2   8   1      459.55      476.52     14.14 o 
   4   8   1      605.28      610.01     17.15 o 
   6   8   1      381.78      369.47     15.41 o 
   8   8   1        0.01        3.29     12.64 o 
  10   8   1      303.94      236.67     30.22 o 
  -7   9   1      461.73      549.06     39.44 o 
  -5   9   1       65.07       55.35     10.96 o 
  -3   9   1       27.44       24.34      8.72 o 
  -1   9   1      428.84      475.49     16.46 o 
   1   9   1       10.87        9.59     18.37 o 
   3   9   1       11.91       12.91      8.61 o 
   5   9   1      191.42      175.89     14.25 o 
   7   9   1        7.42       23.88     22.98 o 
  -4  10   1       59.90       40.08     24.70 o 
  -2  10   1      557.49      548.97     39.08 o 
   0  10   1      328.04      348.85     31.39 o 
   2  10   1      264.92      255.60     14.34 o 
   4  10   1       50.38       64.32     25.87 o 
 -14   0   2      460.64      479.32     24.07 o 
 -12   0   2       87.45       91.52      8.43 o 
 -10   0   2     2410.29     2376.34     44.96 o 
  -8   0   2    11898.48    12064.28    137.81 o 
  -6   0   2     7335.33     8263.34     94.78 o 
  -4   0   2    31679.49    31662.37    351.93 o 
  -2   0   2   103418.84    86780.72   3653.18 o 
   2   0   2       36.05        7.28      2.81 o 
   4   0   2    14047.38    13314.75    148.88 o 
   6   0   2      268.43      294.09      7.10 o 
   8   0   2     1070.64     1203.57     18.35 o 
  10   0   2      538.37      547.02     14.70 o 
  12   0   2      543.51      581.45     50.66 o 
  14   0   2       92.05       78.26     14.98 o 
 -15   1   2      182.84      195.32     23.52 o 
 -13   1   2      529.75      529.09     13.68 o 
 -11   1   2        0.09        0.36      4.76 o 
  -9   1   2     2258.21     2218.45     21.11 o 
  -7   1   2     3885.33     3724.23     34.82 o 
  -5   1   2     2635.73     2673.82     21.59 o 
  -3   1   2    20896.83    20878.67    173.75 o 
  -1   1   2    14343.90    14871.72    165.03 o 
   1   1   2     2915.02     2927.30     81.04 o 
   3   1   2     4610.18     5088.99     58.09 o 
   5   1   2     6296.90     6206.35     50.49 o 
   7   1   2       27.03       38.24      3.12 o 
   9   1   2     2180.71     2166.56     22.35 o 
  11   1   2     3862.37     3779.40     43.01 o 
  13   1   2      163.49      181.05     10.92 o 
  15   1   2       75.79       43.93     14.80 o 
 -14   2   2      390.70      380.36     13.82 o 
 -12   2   2      311.66      294.85     12.59 o 
 -10   2   2       68.20       61.50      5.48 o 
  -8   2   2      283.12      326.52      6.70 o 
  -6   2   2    14721.91    14967.37    117.01 o 
  -4   2   2     5516.45     5579.76     55.66 o 
  -2   2   2     1770.56     1600.68     17.92 o 
   0   2   2    31196.22    31355.47    350.62 o 
   2   2   2    36054.40    35106.12    318.69 o 
   4   2   2       23.78       14.66      3.71 o 
   6   2   2      835.30      730.19      9.10 o 
   8   2   2       84.75       88.72      4.26 o 
  10   2   2      869.37      889.19     13.60 o 
  12   2   2        0.52        0.00      6.28 o 
  14   2   2       66.17       59.71     10.57 o 
 -15   3   2        0.58       -0.02     10.99 o 
 -13   3   2       36.35       34.04      8.22 o 
 -11   3   2      195.37      195.53      8.88 o 
  -9   3   2      289.44      286.66      8.75 o 
  -7   3   2      558.16      608.86     14.35 o 
  -5   3   2      131.32      143.75      3.84 o 
  -3   3   2     4744.06     5395.30     63.66 o 
  -1   3   2      243.37      237.65      5.74 o 
   1   3   2      110.17       79.11      9.32 o 
   3   3   2     1096.91     1216.89     13.45 o 
   5   3   2     1928.70     2156.21     30.04 o 
   7   3   2      916.79      971.29     11.55 o 
   9   3   2      907.59      887.47     14.39 o 
  11   3   2      200.42      192.50      8.13 o 
  13   3   2      102.43      101.01      8.57 o 
  15   3   2      125.71      130.83     14.90 o 
 -14   4   2      132.00      127.94     11.67 o 
 -12   4   2      202.36      211.85      9.13 o 
 -10   4   2      339.92      371.17      9.57 o 
  -8   4   2     2462.74     2449.72     24.14 o 
  -6   4   2     1535.12     1609.21     30.78 o 
  -4   4   2     3446.45     3297.98     55.25 o 
  -2   4   2       76.29       61.10      4.57 o 
   0   4   2       12.63        3.17      3.04 o 
   2   4   2     7190.65     7851.26     90.90 o 
   4   4   2    12123.25    12667.32    131.53 o 
   6   4   2     2832.80     2881.50     32.20 o 
   8   4   2      824.65      865.94     20.43 o 
  10   4   2     1593.34     1552.16     24.96 o 
  12   4   2        1.65        1.27      6.46 o 
  14   4   2       75.78       81.30     11.04 o 
 -13   5   2      313.70      282.46     16.37 o 
 -11   5   2      441.10      393.29     12.79 o 
  -9   5   2     1820.38     1724.91     25.45 o 
  -7   5   2     7271.89     7016.22     85.40 o 
  -5   5   2       76.76      127.01     20.75 o 
  -3   5   2     3881.76     3987.45     43.87 o 
  -1   5   2     1464.15     1461.19     21.21 o 
   1   5   2      666.21      703.00     12.86 o 
   3   5   2     6706.29     6728.79     70.90 o 
   5   5   2      235.66      240.89      9.37 o 
   7   5   2     2552.00     2441.62     42.67 o 
   9   5   2       59.19       72.64      6.30 o 
  11   5   2      307.45      335.95     11.82 o 
  13   5   2       73.65       86.89     13.55 o 
 -12   6   2      166.14      143.53     19.50 o 
 -10   6   2       18.88       17.17     10.63 o 
  -8   6   2      225.76      238.33     12.72 o 
  -6   6   2     1156.47     1135.22     19.84 o 
  -4   6   2       20.92       14.06      5.35 o 
  -2   6   2      610.73      651.29     11.95 o 
   0   6   2        0.23        1.06      4.64 o 
   2   6   2        2.91        6.98      4.96 o 
   4   6   2     7336.67     7227.68    101.69 o 
   6   6   2      739.48      749.47     18.54 o 
   8   6   2       46.65       34.05      9.04 o 
  10   6   2        2.13        8.43     10.66 o 
  12   6   2      988.29     1039.20     34.83 o 
 -11   7   2       20.04       14.20     21.35 o 
  -9   7   2      379.27      384.47     30.58 o 
  -7   7   2      727.68      735.59     20.34 o 
  -5   7   2      358.69      294.70     16.63 o 
  -3   7   2     2020.55     2056.33     32.62 o 
  -1   7   2     2045.58     2013.32     29.66 o 
   1   7   2       92.99       70.33      7.10 o 
   3   7   2       79.31       88.79     14.53 o 
   5   7   2     3674.80     3912.13     59.89 o 
   7   7   2        7.09        5.09      8.64 o 
   9   7   2       83.30      105.24     12.43 o 
  11   7   2        3.49       -2.17     23.34 o 
 -10   8   2       39.30       68.49     26.24 o 
  -8   8   2       31.25       23.33     13.55 o 
  -6   8   2      954.27     1034.79     41.22 o 
  -4   8   2      272.61      243.71     17.26 o 
  -2   8   2       41.73       44.74      8.37 o 
   0   8   2      765.46      800.86     21.03 o 
   2   8   2       51.75       74.86      6.61 o 
   4   8   2      233.84      223.90     11.28 o 
   6   8   2      960.96      936.99     31.80 o 
   8   8   2      270.99      252.71     18.62 o 
  10   8   2      498.66      503.74     37.45 o 
  -7   9   2        1.43        3.80     24.61 o 
  -5   9   2        0.07        4.50     10.14 o 
  -3   9   2      150.05      140.89     17.95 o 
  -1   9   2       62.50       65.36     10.20 o 
   1   9   2       17.47       22.54      7.30 o 
   3   9   2       74.65       97.16     10.18 o 
   5   9   2      491.30      511.97     18.39 o 
   7   9   2       10.01       15.29     22.17 o 
  -4  10   2      483.56      514.68     37.55 o 
   0  10   2      183.99      168.00     27.68 o 
   2  10   2       13.11       13.31     10.41 o 
   4  10   2       18.94       21.53     24.52 o 
 -15   1   3      209.61      204.21     16.86 o 
 -13   1   3      511.66      477.15     12.82 o 
 -11   1   3       71.08       61.00      6.95 o 
  -9   1   3     5464.66     5464.48     45.81 o 
  -7   1   3       85.33      145.85      6.59 o 
  -5   1   3      562.40      469.67      5.63 o 
  -3   1   3     3883.56     4053.32     34.94 o 
  -1   1   3     2461.61     2464.90     25.81 o 
   1   1   3    20214.27    20018.84    263.71 o 
   3   1   3        0.87        6.02      3.10 o 
   5   1   3     7532.32     7472.66     60.38 o 
   7   1   3     5702.56     6014.69     52.83 o 
   9   1   3     1838.83     1795.52     19.36 o 
  11   1   3      171.09      184.02      8.10 o 
  13   1   3        6.69        9.99      9.59 o 
  15   1   3      672.47      712.62     26.71 o 
 -14   2   3      461.34      485.78     20.88 o 
 -12   2   3      222.54      216.54     15.59 o 
 -10   2   3     1038.58      992.53     17.09 o 
  -8   2   3     1197.83     1016.13     12.60 o 
  -6   2   3      609.88      692.64      8.76 o 
  -4   2   3       16.51       -1.76      1.76 o 
  -2   2   3    26881.36    27381.79    227.70 o 
   0   2   3    16193.52    16737.44    169.55 o 
   2   2   3    34752.65    36508.37    368.26 o 
   4   2   3      390.05      458.13      6.95 o 
   6   2   3      428.47      533.82      7.53 o 
   8   2   3       53.65       66.07      4.08 o 
  10   2   3      186.18      168.21     10.48 o 
  12   2   3      595.36      589.98     18.96 o 
  14   2   3        5.42       -3.13     10.27 o 
 -15   3   3       97.91       80.57     12.30 o 
 -13   3   3        2.57       -3.90      7.85 o 
 -11   3   3      104.12      132.36      8.26 o 
  -9   3   3      117.59      110.11      8.72 o 
  -7   3   3     2654.64     2511.51     24.20 o 
  -5   3   3     1620.70     1417.72     14.81 o 
  -3   3   3    10711.65    11200.16    139.12 o 
  -1   3   3     1934.86     1923.02     21.64 o 
   1   3   3      901.44      908.75     11.56 o 
   3   3   3     9656.65     9500.45     75.23 o 
   5   3   3    15588.41    15879.30    137.92 o 
   7   3   3      455.83      447.99      9.61 o 
   9   3   3     2939.31     2790.39     32.35 o 
  11   3   3     2360.50     2379.24     34.90 o 
  13   3   3      324.71      317.55     11.11 o 
  15   3   3      530.91      506.49     21.35 o 
 -14   4   3      526.00      550.57     17.81 o 
 -12   4   3        0.59        0.94      6.57 o 
 -10   4   3     1123.92     1057.43     16.31 o 
  -8   4   3     1943.59     1919.93     19.85 o 
  -6   4   3      202.76      186.57     10.08 o 
  -4   4   3     5196.12     5324.36     85.52 o 
  -2   4   3     1075.33      983.61     11.83 o 
   0   4   3      121.00      125.21      7.73 o 
   2   4   3     6557.15     6833.74     71.63 o 
   4   4   3     9673.40    10450.26    109.15 o 
   6   4   3      703.73      693.68     16.64 o 
   8   4   3      827.48      773.03     11.41 o 
  10   4   3      225.50      230.26      7.33 o 
  12   4   3        0.80       -2.90      6.56 o 
  14   4   3      152.28      124.67     13.35 o 
 -13   5   3       12.93        4.43      7.75 o 
 -11   5   3        0.43       -4.50      7.23 o 
  -9   5   3      719.80      698.77     17.97 o 
  -7   5   3      346.02      377.87     11.23 o 
  -5   5   3      662.20      721.93     16.47 o 
  -3   5   3     2034.92     1945.96     29.38 o 
  -1   5   3     3462.18     3548.09     44.14 o 
   1   5   3     1245.55     1205.25     24.17 o 
   3   5   3     1848.62     1850.89     22.34 o 
   5   5   3        0.19       -2.71      5.12 o 
   7   5   3        2.26        7.23      6.90 o 
   9   5   3      520.25      529.25     11.57 o 
  11   5   3        6.66        5.63      7.67 o 
  13   5   3       57.09       62.81     13.28 o 
 -12   6   3       32.12       28.82     16.41 o 
 -10   6   3      158.74      163.31     14.45 o 
  -8   6   3        0.25       -5.55      8.18 o 
  -6   6   3       59.04       52.86      8.10 o 
  -4   6   3      401.37      426.26     11.74 o 
  -2   6   3      348.15      363.58     10.18 o 
   0   6   3      942.38      888.47     15.96 o 
   2   6   3      212.60      241.98      8.37 o 
   4   6   3      301.73      293.52     10.58 o 
   6   6   3      385.41      392.27     13.53 o 
   8   6   3     1238.00     1275.06     41.25 o 
  10   6   3       21.43       14.05     10.57 o 
  12   6   3       83.62      101.88     18.56 o 
 -11   7   3       94.49       89.75     24.52 o 
  -9   7   3      160.31      187.52     14.13 o 
  -7   7   3      119.27      101.36     10.42 o 
  -5   7   3        3.52        3.77      8.28 o 
  -3   7   3      743.85      707.11     16.13 o 
  -1   7   3     1152.46     1187.23     18.36 o 
   1   7   3        6.92        6.91      3.72 o 
   3   7   3      415.94      406.37     12.30 o 
   5   7   3       26.74       48.58      9.15 o 
   7   7   3       48.11       50.78      9.88 o 
   9   7   3     1745.09     1796.05     73.77 o 
  11   7   3       72.56       43.06     25.06 o 
 -10   8   3      261.70      269.87     33.75 o 
  -8   8   3      753.01      784.28     27.82 o 
  -6   8   3       84.25       81.24     10.76 o 
  -4   8   3      268.21      292.76     14.55 o 
  -2   8   3       67.75       71.28      8.92 o 
   0   8   3       11.48       17.48      9.08 o 
   2   8   3       92.78      108.83      8.02 o 
   4   8   3       21.14       20.14      8.15 o 
   6   8   3        6.81       17.63      9.87 o 
   8   8   3      619.35      642.89     26.19 o 
  10   8   3        0.29        3.98     25.33 o 
  -7   9   3      285.72      262.73     30.67 o 
  -5   9   3      201.79      199.35     20.99 o 
  -3   9   3       42.73       30.24     15.58 o 
  -1   9   3      137.52      134.33      7.27 o 
   1   9   3       39.70       41.47      7.78 o 
   3   9   3     1508.85     1607.74     66.18 o 
   5   9   3      144.35      141.91     12.85 o 
   7   9   3      307.16      282.27     31.21 o 
  -4  10   3       11.30        1.90     23.97 o 
   0  10   3        0.56        4.27     16.79 o 
   2  10   3        6.18       14.19     10.86 o 
   4  10   3        1.02       -6.06     23.88 o 
 -14   0   4     1122.90     1131.50     27.14 o 
 -12   0   4     2392.96     2448.03     34.31 o 
 -10   0   4     1778.42     1723.19     26.21 o 
  -8   0   4     9225.68     8860.46     90.52 o 
  -6   0   4      672.80      790.09     19.95 o 
  -4   0   4    49923.58    49664.98    612.98 o 
  -2   0   4     3241.62     3449.51     56.36 o 
   2   0   4     1623.87     1453.26     45.01 o 
   4   0   4    25803.61    26882.62    298.15 o 
   6   0   4     8837.43     8605.50     98.48 o 
   8   0   4     1032.49     1125.89     32.18 o 
  10   0   4     9676.39     9753.76    137.80 o 
  12   0   4      334.48      297.38     20.90 o 
  14   0   4      308.32      302.46     19.67 o 
 -15   1   4        6.28        6.89     11.30 o 
 -13   1   4       58.43       62.89      7.86 o 
 -11   1   4      437.61      474.05     11.51 o 
  -9   1   4     1168.27     1111.43     13.35 o 
  -7   1   4     3317.31     3412.62     27.80 o 
  -5   1   4     2186.37     2376.59     21.70 o 
  -3   1   4     8069.44     8026.95     67.76 o 
  -1   1   4     3096.03     3530.23     35.02 o 
   1   1   4     9387.68     9798.97    109.46 o 
   3   1   4     4028.23     4034.26     46.61 o 
   5   1   4      400.23      407.22      5.60 o 
   7   1   4     3954.51     3882.49     35.36 o 
   9   1   4    12067.81    11679.19    100.58 o 
  11   1   4      520.48      509.31     12.36 o 
  13   1   4     1614.81     1635.70     32.23 o 
  15   1   4      232.38      203.39     21.58 o 
 -14   2   4        3.49        5.05      9.01 o 
 -12   2   4      283.61      291.55      9.94 o 
 -10   2   4     5085.44     5050.17     46.68 o 
  -8   2   4     1492.53     1534.94     16.73 o 
  -6   2   4      329.00      340.14      6.00 o 
  -4   2   4       31.24       13.27      1.99 o 
  -2   2   4     6617.30     6718.52     65.98 o 
   0   2   4       11.41       26.29      8.76 o 
   2   2   4    10724.24    11667.76    154.96 o 
   4   2   4      602.22      708.73      9.37 o 
   6   2   4     3832.17     3557.66     32.30 o 
   8   2   4     4734.44     4538.96     44.89 o 
  10   2   4      802.42      813.84     14.62 o 
  12   2   4      125.20      147.78      9.80 o 
  14   2   4        7.16       12.46     10.50 o 
 -15   3   4      137.65      131.62     13.10 o 
 -13   3   4        0.31       -3.55      7.58 o 
 -11   3   4      643.70      641.76     13.35 o 
  -9   3   4      130.48      176.53     10.00 o 
  -7   3   4      323.76      292.14      6.03 o 
  -5   3   4     2391.36     2765.51     27.31 o 
  -3   3   4      497.84      500.43      9.26 o 
  -1   3   4     9553.17     9315.16     87.08 o 
   1   3   4     2755.15     2885.46     31.30 o 
   3   3   4       25.52       22.03      1.89 o 
   5   3   4       24.31       29.97      2.45 o 
   7   3   4     2597.83     2557.82     30.20 o 
   9   3   4      376.26      384.12     14.57 o 
  11   3   4       83.35       95.54      6.62 o 
  13   3   4       97.85       99.71      8.84 o 
 -14   4   4       49.46       54.04     15.64 o 
 -12   4   4      212.43      218.31     11.64 o 
 -10   4   4      260.76      272.57     11.42 o 
  -8   4   4       26.08       31.91      4.02 o 
  -6   4   4      337.72      334.81      7.98 o 
  -4   4   4     1845.12     1877.05     25.65 o 
  -2   4   4    15116.93    15335.98    142.77 o 
   0   4   4      963.32      766.24     13.61 o 
   2   4   4    15908.86    16241.59    185.19 o 
   4   4   4        0.35        8.93      3.07 o 
   6   4   4       11.22        3.76      3.85 o 
   8   4   4     6197.32     6185.14     59.55 o 
  10   4   4      726.42      745.05     12.48 o 
  12   4   4      126.13      121.12      8.08 o 
  14   4   4       20.65       24.71     10.29 o 
 -13   5   4       13.95       18.08      7.65 o 
 -11   5   4       13.53       19.36      5.19 o 
  -9   5   4      115.16      104.61      6.46 o 
  -7   5   4      715.08      686.72     14.86 o 
  -5   5   4      378.72      362.77     11.89 o 
  -3   5   4      361.71      408.40     10.32 o 
  -1   5   4     1605.20     1691.14     21.19 o 
   1   5   4      143.33      171.79      6.32 o 
   3   5   4     1472.89     1438.82     18.20 o 
   5   5   4     3657.57     3377.76     51.06 o 
   7   5   4       43.82       53.09      8.80 o 
   9   5   4      216.16      227.93      9.81 o 
  11   5   4      347.73      370.58     14.07 o 
  13   5   4      134.70      146.63     14.57 o 
 -12   6   4      145.35      167.75     19.39 o 
 -10   6   4      198.24      191.41     15.69 o 
  -8   6   4      711.74      737.94     20.61 o 
  -6   6   4      160.94      137.80     10.21 o 
  -4   6   4     2482.46     2589.74     35.46 o 
  -2   6   4      490.57      489.83     11.36 o 
   0   6   4     1026.18     1047.49     17.83 o 
   2   6   4     4924.89     5145.66     56.40 o 
   4   6   4    13980.82    13909.71    188.94 o 
   6   6   4     3603.82     3526.88     54.77 o 
   8   6   4        7.96       15.15      8.75 o 
  10   6   4        8.41        8.39     10.67 o 
  12   6   4      149.43      183.26     24.02 o 
 -11   7   4       27.79       12.30     22.89 o 
  -9   7   4       47.00       52.46     11.80 o 
  -7   7   4        4.11       12.04      8.98 o 
  -5   7   4       33.56       26.16      8.59 o 
  -3   7   4       17.72       25.18      6.74 o 
  -1   7   4        0.11        6.90      3.71 o 
   1   7   4     2455.46     2339.79     28.98 o 
   3   7   4      628.11      610.13     15.47 o 
   5   7   4      191.73      183.16     10.22 o 
   7   7   4      109.09      120.98     10.76 o 
   9   7   4      389.97      419.65     40.80 o 
  11   7   4        1.78        6.42     21.80 o 
 -10   8   4      129.82      137.24     30.22 o 
  -8   8   4        7.65        1.69     12.86 o 
  -6   8   4        0.52       -0.27      9.24 o 
  -4   8   4       67.26       60.99     10.31 o 
  -2   8   4     2255.09     2265.43     34.27 o 
   0   8   4      225.86      226.47     14.90 o 
   2   8   4      474.30      463.84     13.77 o 
   4   8   4      905.51      810.10     20.28 o 
   6   8   4     1364.90     1351.55     38.54 o 
   8   8   4      409.33      367.13     31.21 o 
  10   8   4        4.55        7.69     23.61 o 
  -7   9   4      207.31      291.13     32.12 o 
  -5   9   4      275.33      251.87     29.86 o 
  -3   9   4      112.48       87.96     12.62 o 
  -1   9   4      896.83      931.45     24.34 o 
   1   9   4      199.26      210.39     14.30 o 
   3   9   4      170.30      170.89     13.22 o 
   5   9   4      275.98      330.28     17.52 o 
   7   9   4      243.47      201.30     28.14 o 
  -4  10   4        5.05       -4.79     23.97 o 
   0  10   4       43.00       37.83     16.27 o 
   2  10   4      338.00      370.47     32.93 o 
   4  10   4       25.83        1.00     23.79 o 
 -15   1   5        2.61        2.75     11.38 o 
 -13   1   5      968.19      935.09     17.57 o 
 -11   1   5     1260.24     1258.39     16.06 o 
  -9   1   5      152.76      173.61      5.55 o 
  -7   1   5       79.81       51.24      2.92 o 
  -5   1   5     3308.38     3504.07     27.27 o 
  -3   1   5     9459.79     9239.41     83.08 o 
  -1   1   5      513.62      541.10      7.51 o 
   1   1   5     9224.53     9813.40    109.63 o 
   3   1   5    11078.08    11334.44    145.38 o 
   5   1   5       22.47        5.74      2.01 o 
   7   1   5     1022.99     1087.29     12.44 o 
   9   1   5     1251.53     1346.76     19.31 o 
  11   1   5       62.06       47.90      6.46 o 
  13   1   5       27.29       38.81     10.77 o 
  15   1   5        8.86        1.34     13.81 o 
 -14   2   5       60.86       56.65     10.43 o 
 -12   2   5        0.68       -0.80      6.33 o 
 -10   2   5     1389.57     1289.60     17.95 o 
  -8   2   5      647.05      627.85      9.25 o 
  -6   2   5      244.46      212.16      4.99 o 
  -4   2   5     9992.73     9880.79     89.20 o 
  -2   2   5     2793.64     2995.86     30.48 o 
   0   2   5    31613.00    32439.26    367.60 o 
   2   2   5    30133.29    30004.37    376.64 o 
   4   2   5    10638.58    11263.97    126.97 o 
   6   2   5     1241.28     1169.85     12.73 o 
   8   2   5     9398.29     9115.61     94.96 o 
  10   2   5      186.40      182.10      8.36 o 
  12   2   5     2057.59     2007.36     30.94 o 
  14   2   5       83.67      104.42     12.36 o 
 -15   3   5     1126.72     1203.75     27.01 o 
 -13   3   5      744.61      748.34     22.98 o 
 -11   3   5      103.78      102.95      6.88 o 
  -9   3   5     5226.86     4923.79     48.55 o 
  -7   3   5      208.67      220.06      6.51 o 
  -5   3   5     9542.84     9198.97     76.79 o 
  -3   3   5      440.27      406.19      6.88 o 
  -1   3   5      876.31      919.40     11.92 o 
   1   3   5      686.96      793.30     10.42 o 
   3   3   5      326.75      241.88      4.71 o 
   5   3   5     9708.23     9786.82     89.14 o 
   7   3   5     4977.55     4859.25     54.33 o 
   9   3   5       65.86       62.88      5.84 o 
  11   3   5      117.37      117.65      7.48 o 
  13   3   5      229.01      218.75     10.30 o 
 -14   4   5        0.01       -5.54      9.76 o 
 -12   4   5       21.25        4.58      6.91 o 
 -10   4   5       39.26       35.02      5.23 o 
  -8   4   5       89.61       82.26      4.81 o 
  -6   4   5     3499.99     3416.97     33.21 o 
  -4   4   5     3070.94     3034.02     62.08 o 
  -2   4   5     5101.06     5349.25     56.52 o 
   0   4   5      600.70      455.38     11.01 o 
   2   4   5    23571.26    24022.35    272.33 o 
   4   4   5       10.52       21.00      3.73 o 
   6   4   5     5157.56     5015.76     59.99 o 
   8   4   5     2335.52     2200.56     24.06 o 
  10   4   5      816.49      792.17     13.01 o 
  12   4   5       24.80       20.80      6.97 o 
  14   4   5      356.71      317.19     14.44 o 
 -13   5   5      143.72      154.41      9.74 o 
 -11   5   5     1008.13     1004.67     15.83 o 
  -9   5   5       18.10        1.03      5.20 o 
  -7   5   5      441.44      424.49     16.72 o 
  -5   5   5      562.36      615.85     19.67 o 
  -3   5   5     2194.45     2061.29     58.72 o 
  -1   5   5     1504.63     1439.70     16.68 o 
   1   5   5      279.63      282.16      6.56 o 
   3   5   5       71.41       59.27      4.62 o 
   5   5   5     3539.10     3481.55     52.47 o 
   7   5   5     1599.95     1657.89     23.32 o 
   9   5   5       24.64       16.02      5.68 o 
  11   5   5       32.67       26.33      7.49 o 
  13   5   5      279.59      294.06     31.03 o 
 -12   6   5       43.37       51.65     16.60 o 
 -10   6   5      366.03      362.30     16.81 o 
  -8   6   5      372.25      436.79     28.51 o 
  -6   6   5       47.32       47.06     10.96 o 
  -4   6   5      249.83      300.86     15.04 o 
  -2   6   5     2569.65     2436.49     35.78 o 
   0   6   5      635.63      540.56     41.24 o 
   2   6   5      102.83      113.52      6.56 o 
   4   6   5      872.18      939.52     19.65 o 
   6   6   5        1.44        7.08      6.97 o 
   8   6   5      146.59      170.42     15.19 o 
  10   6   5        4.17        2.20     10.97 o 
  12   6   5       61.19       80.88     26.24 o 
 -11   7   5      497.76      441.95     36.91 o 
  -9   7   5        8.39       16.04     11.41 o 
  -7   7   5       42.75       41.49     13.32 o 
  -5   7   5        4.01       -0.71      8.60 o 
  -3   7   5        0.31       -2.02      6.39 o 
  -1   7   5      465.86      450.21     11.42 o 
   1   7   5     3978.48     3923.90     50.59 o 
   3   7   5      118.50      142.75      8.71 o 
   5   7   5        9.69        2.34      7.23 o 
   7   7   5       73.35       94.70     10.41 o 
   9   7   5      304.84      300.28     16.89 o 
  11   7   5      223.35      240.92     29.58 o 
 -10   8   5      157.56      190.62     30.31 o 
  -8   8   5      382.32      367.98     20.31 o 
  -6   8   5        1.48        7.37     13.82 o 
  -4   8   5     1257.58     1248.85     24.73 o 
  -2   8   5      802.06      849.75     22.73 o 
   0   8   5        1.78        3.91      5.70 o 
   2   8   5     1005.21     1068.54     26.08 o 
   4   8   5       72.77       79.45      9.41 o 
   6   8   5     2134.23     2146.52     39.53 o 
   8   8   5      158.22      172.35     25.15 o 
  -7   9   5        6.15        3.53     23.97 o 
  -5   9   5      204.99      160.67     27.59 o 
  -3   9   5      265.35      267.30     15.69 o 
  -1   9   5      174.53      184.16     23.04 o 
   1   9   5        0.50        4.38      7.91 o 
   3   9   5      295.39      216.50     45.05 o 
   5   9   5        1.26       -3.13     12.10 o 
   7   9   5       34.24       38.72     24.43 o 
  -4  10   5       43.50       29.76     27.86 o 
  -2  10   5       46.14       22.98     22.17 o 
   0  10   5       75.82       61.49     17.35 o 
   2  10   5        7.13        1.63     25.96 o 
   4  10   5      141.17      149.37     31.03 o 
 -14   0   6      254.68      253.71     18.01 o 
 -12   0   6       10.92        1.49      7.28 o 
 -10   0   6        1.40        1.05      5.49 o 
  -8   0   6      850.32      822.04     13.33 o 
  -6   0   6     1392.64     1619.44     21.87 o 
  -4   0   6     6624.31     6908.64     76.28 o 
  -2   0   6    11372.90    11716.96    148.10 o 
   0   0   6       37.88       43.15      4.07 o 
   2   0   6     9562.81     9294.70    117.83 o 
   4   0   6     5798.48     6085.95     74.87 o 
   6   0   6    30734.13    31052.64    345.35 o 
   8   0   6    13780.30    13440.00    173.01 o 
  10   0   6     1837.30     1944.56     39.57 o 
  12   0   6       54.25       71.47     12.42 o 
  14   0   6      598.82      593.30     32.66 o 
 -15   1   6       56.78       30.77     12.53 o 
 -13   1   6      521.12      582.99     14.21 o 
 -11   1   6     3798.77     3652.46     35.18 o 
  -9   1   6     2081.23     2197.46     19.75 o 
  -7   1   6     1008.96      870.08     10.68 o 
  -5   1   6    19104.91    18917.00    146.99 o 
  -3   1   6     6101.73     6098.33     55.47 o 
  -1   1   6    46246.77    45620.74    461.99 o 
   1   1   6    36102.92    35373.02    446.93 o 
   3   1   6      671.20      639.03      9.65 o 
   5   1   6        2.15        9.46      2.02 o 
   7   1   6      130.23      129.29      4.15 o 
   9   1   6      216.16      234.96      7.57 o 
  11   1   6      313.72      344.74     11.45 o 
  13   1   6        5.17        6.31     10.24 o 
  15   1   6       11.88       23.43     20.17 o 
 -14   2   6       83.02       88.71     10.33 o 
 -12   2   6        2.73        6.29      6.69 o 
 -10   2   6       90.89       94.63      6.08 o 
  -8   2   6     1524.69     1486.06     17.33 o 
  -6   2   6     1521.97     1482.25     14.02 o 
  -4   2   6      405.79      498.77      6.83 o 
  -2   2   6    10718.63    10703.97    104.37 o 
   0   2   6     1101.21     1084.32     12.79 o 
   2   2   6    10387.39    10258.86    114.94 o 
   4   2   6    11300.18    12174.95    155.08 o 
   6   2   6        1.09        4.09      2.50 o 
   8   2   6      191.71      191.55      6.80 o 
  10   2   6     1799.37     1865.71     27.53 o 
  12   2   6     1844.41     1858.81     35.71 o 
  14   2   6       28.91       24.90     12.20 o 
 -15   3   6      231.34      261.74     17.44 o 
 -13   3   6       62.69       54.89      8.54 o 
 -11   3   6      350.98      313.85      8.89 o 
  -9   3   6      139.28       98.52      6.26 o 
  -7   3   6      195.46      200.74      5.91 o 
  -5   3   6      295.66      281.19      5.59 o 
  -3   3   6      697.42      735.74     11.01 o 
  -1   3   6        3.17        9.83      2.90 o 
   1   3   6     5768.90     6165.66     64.40 o 
   3   3   6     1443.81     1392.58     16.24 o 
   5   3   6       40.77       48.48      4.70 o 
   7   3   6      356.21      382.74     16.41 o 
   9   3   6      109.69       99.22      6.49 o 
  11   3   6      146.62      163.98      9.40 o 
  13   3   6       94.32       89.56      9.32 o 
 -14   4   6        1.56        4.09      9.92 o 
 -12   4   6      214.75      230.97     12.16 o 
 -10   4   6      211.60      215.60      7.35 o 
  -8   4   6     2186.74     2118.92     23.26 o 
  -6   4   6      300.05      290.29      6.38 o 
  -4   4   6     5275.88     5527.52     76.48 o 
  -2   4   6      651.53      804.85     11.88 o 
   0   4   6      823.51      768.20     10.89 o 
   2   4   6    22283.26    23086.85    261.98 o 
   4   4   6      649.41      679.15      9.06 o 
   6   4   6     4876.69     4784.88     57.64 o 
   8   4   6      475.43      439.03      8.60 o 
  10   4   6       35.70       33.56      5.48 o 
  12   4   6      259.15      257.33      9.75 o 
  14   4   6        0.99        2.91     10.07 o 
 -13   5   6       39.75       32.20      8.40 o 
 -11   5   6      727.97      803.54     13.90 o 
  -9   5   6        2.29        0.11      4.76 o 
  -7   5   6      605.27      568.15     16.50 o 
  -5   5   6     4246.50     4062.93     59.46 o 
  -3   5   6     2673.36     2812.49     36.84 o 
  -1   5   6     2051.22     2017.17     24.47 o 
   1   5   6     1529.70     1506.15     36.67 o 
   3   5   6       17.12       14.54      4.83 o 
   5   5   6      790.82      707.33     16.41 o 
   7   5   6     1553.62     1523.33     27.77 o 
   9   5   6      179.75      174.30      7.96 o 
  11   5   6      114.00      131.20     12.70 o 
  13   5   6       33.63       51.21     14.61 o 
 -12   6   6        0.32       -2.71     22.71 o 
 -10   6   6       20.32       16.06     10.87 o 
  -8   6   6       31.55       25.98      7.93 o 
  -6   6   6      765.19      727.93     19.09 o 
  -4   6   6       82.45       82.08      8.26 o 
  -2   6   6     1388.09     1382.63     21.96 o 
   0   6   6    11303.05    11336.18    118.39 o 
   2   6   6     1871.49     1824.22     30.06 o 
   4   6   6       22.87       22.11      6.29 o 
   6   6   6      142.46      137.57      9.67 o 
   8   6   6     1286.14     1196.16     26.29 o 
  10   6   6      304.38      334.03     15.31 o 
  12   6   6      666.77      650.75     40.98 o 
 -11   7   6      152.26      206.27     31.12 o 
  -9   7   6      309.53      312.00     16.42 o 
  -7   7   6      954.28      910.93     29.55 o 
  -5   7   6      909.61      928.81     22.39 o 
  -3   7   6      219.23      227.08     10.32 o 
  -1   7   6      188.08      188.13     10.08 o 
   1   7   6     2339.68     2317.05     37.59 o 
   3   7   6      502.59      475.03     14.01 o 
   5   7   6      334.15      293.06     16.11 o 
   7   7   6       25.39       17.48      9.10 o 
   9   7   6      207.44      237.35     15.16 o 
  11   7   6        8.53        9.68     24.79 o 
 -10   8   6      144.73      168.00     29.76 o 
  -8   8   6      239.72      210.70     27.77 o 
  -6   8   6       36.44       44.53     14.88 o 
  -4   8   6       16.23       20.29      8.92 o 
  -2   8   6      356.70      350.13     13.17 o 
   0   8   6       65.30       60.83      6.89 o 
   2   8   6      118.48      143.51     10.75 o 
   4   8   6      234.84      231.02     12.10 o 
   6   8   6     1275.38     1235.98     27.88 o 
   8   8   6        0.99       -8.41     20.81 o 
  -7   9   6       39.83       17.19     24.52 o 
  -5   9   6        7.24        9.68     23.43 o 
  -3   9   6       18.19       31.12     10.27 o 
  -1   9   6      157.05      195.28     14.83 o 
   1   9   6       65.87       60.54      8.37 o 
   3   9   6      542.28      572.49     20.74 o 
   5   9   6      261.04      293.21     29.58 o 
   7   9   6      153.36      137.42     27.59 o 
  -2  10   6       15.88       24.25     24.61 o 
   0  10   6        5.36       13.83     17.43 o 
   2  10   6      232.47      265.89     33.29 o 
 -15   1   7       14.17       24.06     12.53 o 
 -13   1   7      558.89      461.01     13.93 o 
 -11   1   7      839.29      849.64     17.20 o 
  -9   1   7     2276.82     2207.45     19.88 o 
  -7   1   7     4184.67     4341.74     34.20 o 
  -5   1   7     1704.32     1559.70     13.51 o 
  -3   1   7     3035.34     3068.16     29.07 o 
  -1   1   7     3315.76     3456.92     31.92 o 
   1   1   7    52913.20    51445.09    555.40 o 
   3   1   7      440.92      451.46      6.86 o 
   5   1   7     4102.54     4040.67     33.88 o 
   7   1   7      396.48      405.45     10.05 o 
   9   1   7      758.16      721.60     12.86 o 
  11   1   7     2593.99     2568.01     35.75 o 
  13   1   7      286.50      308.50     15.32 o 
  15   1   7       58.99       42.61     20.08 o 
 -14   2   7      148.85      164.68     20.70 o 
 -12   2   7      738.87      781.62     15.46 o 
 -10   2   7       79.57       83.27      9.19 o 
  -8   2   7      377.05      379.95      7.39 o 
  -6   2   7     5607.76     5503.27     44.23 o 
  -4   2   7     2506.30     2635.85     25.67 o 
  -2   2   7       40.24       41.72      2.30 o 
   0   2   7     7392.51     7975.22     72.74 o 
   2   2   7     1879.55     2067.64     25.10 o 
   4   2   7     1047.16     1190.37     16.47 o 
   6   2   7      133.16      120.49      4.51 o 
   8   2   7      384.02      380.38      9.29 o 
  10   2   7      397.35      403.47     11.64 o 
  12   2   7        2.27       11.73      9.21 o 
  14   2   7      481.92      540.02     30.13 o 
 -13   3   7       83.62       81.60      9.17 o 
 -11   3   7     2328.12     2228.60     26.37 o 
  -9   3   7      944.47      872.58     13.18 o 
  -7   3   7     2495.47     2563.44     28.93 o 
  -5   3   7     5850.93     5966.17     55.46 o 
  -3   3   7      271.26      224.60      6.19 o 
  -1   3   7    26221.73    25733.50    257.06 o 
   1   3   7      186.78      159.23      3.58 o 
   3   3   7       50.08       74.26      4.77 o 
   5   3   7     2333.99     2100.95     26.38 o 
   7   3   7     6242.59     5967.44     70.88 o 
   9   3   7        1.41        0.54      5.03 o 
  11   3   7      339.81      354.33     11.79 o 
  13   3   7      921.46      937.79     59.21 o 
 -14   4   7      126.51      160.52     12.23 o 
 -12   4   7      788.32      794.07     15.80 o 
 -10   4   7     2112.08     2043.65     24.05 o 
  -8   4   7       80.93       88.78      5.43 o 
  -6   4   7      438.68      456.57      7.99 o 
  -4   4   7      347.02      313.55     10.22 o 
  -2   4   7        1.23        9.98      3.12 o 
   0   4   7      327.50      320.47      6.59 o 
   2   4   7     1754.49     1872.23     24.53 o 
   4   4   7      383.64      332.33     10.37 o 
   6   4   7      739.48      681.70     16.31 o 
   8   4   7      752.44      704.86     11.82 o 
  10   4   7      208.72      178.27      7.12 o 
  12   4   7     1090.90     1105.92     18.64 o 
  14   4   7       20.08        5.25     11.55 o 
 -13   5   7        9.47        3.87      8.39 o 
 -11   5   7      100.86       98.49      6.51 o 
  -9   5   7      127.59      102.03      5.96 o 
  -7   5   7      815.52      744.02     18.61 o 
  -5   5   7      764.48      774.08     17.88 o 
  -3   5   7       63.12      103.54      6.45 o 
  -1   5   7      111.66      124.47      5.46 o 
   1   5   7     2720.30     2629.98     30.49 o 
   3   5   7     1070.29     1057.80     37.16 o 
   5   5   7     2969.51     3018.41     48.93 o 
   7   5   7      390.44      366.64      9.43 o 
   9   5   7       11.15       13.89      5.87 o 
  11   5   7       66.66       77.73      8.67 o 
  13   5   7       24.54       22.10     13.45 o 
 -12   6   7       66.88       77.08     25.69 o 
 -10   6   7       53.64       76.00     12.13 o 
  -8   6   7       31.05       31.28      9.63 o 
  -6   6   7      311.19      299.26     13.04 o 
  -4   6   7     1102.26     1001.22     21.36 o 
  -2   6   7     1720.14     1639.16     24.98 o 
   0   6   7       35.13       46.73      6.45 o 
   2   6   7       15.14       36.94      5.88 o 
   4   6   7      426.05      412.06     15.52 o 
   6   6   7       23.39       33.28      7.59 o 
   8   6   7      268.14      220.12     12.75 o 
  10   6   7      224.03      257.13     13.75 o 
  12   6   7       45.98        4.52     22.80 o 
 -11   7   7       97.57      103.23     26.33 o 
  -9   7   7      871.50      940.91     30.55 o 
  -7   7   7      383.11      389.69     33.51 o 
  -5   7   7      584.07      601.48     18.40 o 
  -3   7   7       18.53       13.18      7.17 o 
  -1   7   7      315.30      284.81     10.88 o 
   1   7   7     2160.25     2084.68     34.90 o 
   3   7   7      134.07      122.87      8.58 o 
   5   7   7      542.85      513.96     51.92 o 
   7   7   7       81.43       71.87     10.63 o 
   9   7   7       95.46      112.60     17.58 o 
  11   7   7        1.76       -4.16     25.06 o 
  -8   8   7        1.87        0.09     20.90 o 
  -6   8   7       50.01       38.67     16.74 o 
  -4   8   7      441.98      412.24     30.18 o 
  -2   8   7      443.10      470.62     26.51 o 
   0   8   7       93.51       85.24      7.63 o 
   2   8   7       32.67       33.38      8.99 o 
   4   8   7       12.16       12.06      9.94 o 
   6   8   7        8.11       -1.05      9.98 o 
   8   8   7      256.67      193.88     28.23 o 
  -7   9   7        1.14      -14.93     23.88 o 
  -5   9   7      513.80      562.18     38.18 o 
  -3   9   7        8.33        9.76     12.21 o 
  -1   9   7     1764.39     1916.32     37.82 o 
   1   9   7      724.18      746.53     18.32 o 
   3   9   7        8.22       19.35     11.10 o 
   5   9   7      233.50      227.08     28.32 o 
   7   9   7      118.50      165.83     30.94 o 
  -2  10   7        0.05       -5.71     16.08 o 
   0  10   7      147.94      151.70     20.58 o 
   2  10   7       52.14       56.07     18.91 o 
 -14   0   8      153.22      150.15     13.11 o 
 -12   0   8     2867.12     2927.83     45.20 o 
 -10   0   8      352.91      323.44      9.89 o 
  -8   0   8     2876.89     2752.81     31.57 o 
  -6   0   8      384.77      383.61      8.41 o 
  -4   0   8     6908.39     6608.35     73.24 o 
  -2   0   8    57960.65    56719.70    611.09 o 
   0   0   8    52023.99    50731.59   1088.54 o 
   2   0   8       33.44       58.46      5.72 o 
   4   0   8     3495.51     3839.84     45.24 o 
   6   0   8    13884.13    13995.57    188.39 o 
   8   0   8       11.81        4.04      5.03 o 
  10   0   8     6983.86     6504.11    129.60 o 
  12   0   8     1324.31     1271.94     32.56 o 
  14   0   8       55.76       35.19     19.72 o 
 -15   1   8       22.07       28.34     12.85 o 
 -13   1   8       20.24       31.53      8.21 o 
 -11   1   8       86.53       97.54      8.03 o 
  -9   1   8       13.31       14.52      3.61 o 
  -7   1   8       63.56       79.73      3.54 o 
  -5   1   8     2024.38     2076.61     18.14 o 
  -3   1   8     3462.86     3528.86     33.18 o 
  -1   1   8    31044.47    30911.64    298.66 o 
   1   1   8     1287.59     1273.87     12.81 o 
   3   1   8     3061.72     3068.89     32.27 o 
   5   1   8     8820.55     8940.91     76.36 o 
   7   1   8     3539.54     3440.99     34.81 o 
   9   1   8        2.29        3.37      4.75 o 
  11   1   8      475.71      461.27     13.31 o 
  13   1   8      334.88      375.31     20.76 o 
  15   1   8       28.76       18.18     20.63 o 
 -14   2   8      396.12      456.34     15.12 o 
 -12   2   8       81.40       88.23      7.80 o 
 -10   2   8       67.32       69.04      5.55 o 
  -8   2   8       65.44       71.86      7.76 o 
  -6   2   8     4095.58     3710.41     35.58 o 
  -4   2   8     2300.10     2116.25     21.16 o 
  -2   2   8     1397.95     1331.16     15.15 o 
   0   2   8    10226.41    10470.12     95.05 o 
   2   2   8    12191.55    12598.26    140.94 o 
   4   2   8    11626.31    11939.84    134.72 o 
   6   2   8        1.79        1.53      3.62 o 
   8   2   8        3.62        2.96      4.42 o 
  10   2   8      386.55      380.22     11.57 o 
  12   2   8     1400.63     1356.58     36.69 o 
  14   2   8      192.43      214.50     21.71 o 
 -13   3   8       91.95      108.90     10.33 o 
 -11   3   8      198.38      195.80      9.80 o 
  -9   3   8       78.69       72.86      5.15 o 
  -7   3   8        0.01       -2.01      3.65 o 
  -5   3   8     1178.86     1198.05     13.61 o 
  -3   3   8     2510.41     2551.95     24.23 o 
  -1   3   8     5656.30     5911.57     61.41 o 
   1   3   8     2651.07     3065.01     29.84 o 
   3   3   8      772.46      794.02     15.06 o 
   5   3   8      448.60      501.93      9.71 o 
   7   3   8      853.07      819.42     17.40 o 
   9   3   8       22.20       28.02      5.47 o 
  11   3   8        6.00        5.79      7.26 o 
  13   3   8       10.87        5.60      9.63 o 
 -14   4   8      243.62      249.51     26.70 o 
 -12   4   8       82.52       82.56      8.48 o 
 -10   4   8      196.16      209.19      7.41 o 
  -8   4   8      736.70      719.18     12.13 o 
  -6   4   8     2246.64     2107.98     23.97 o 
  -4   4   8     1146.26     1094.60     20.57 o 
  -2   4   8      734.32      708.04     11.02 o 
   0   4   8      396.11      289.50      6.84 o 
   2   4   8      163.50      167.96      5.42 o 
   4   4   8      760.92      757.90     18.12 o 
   6   4   8      176.59      154.24     17.64 o 
   8   4   8      453.29      442.22     10.87 o 
  10   4   8      221.63      268.19      8.31 o 
  12   4   8      581.99      597.79     22.54 o 
  14   4   8      851.82      916.46     37.09 o 
 -13   5   8       12.91       13.01      8.60 o 
 -11   5   8      157.05      173.75      9.81 o 
  -9   5   8      148.70      130.08      6.35 o 
  -7   5   8       30.66       44.29      9.22 o 
  -5   5   8       39.17       41.39      6.82 o 
  -3   5   8       36.92       41.76      5.38 o 
  -1   5   8     1269.26     1249.36     17.07 o 
   1   5   8     1522.35     1369.84     18.02 o 
   3   5   8      120.28      129.87      7.12 o 
   5   5   8      848.62      827.50     39.17 o 
   7   5   8     1290.96     1428.40     21.61 o 
   9   5   8      644.41      586.50     13.07 o 
  11   5   8     1300.54     1300.63     21.98 o 
  13   5   8      605.85      678.85     52.65 o 
 -12   6   8      763.18      763.66     43.97 o 
 -10   6   8       23.29       24.40     11.45 o 
  -8   6   8     2355.87     2461.56     42.64 o 
  -6   6   8     3721.05     3562.15     78.64 o 
  -4   6   8      929.64      914.18     38.14 o 
  -2   6   8     3319.75     3212.56     51.34 o 
   0   6   8      468.29      510.49     10.39 o 
   2   6   8      573.27      586.78     14.42 o 
   4   6   8      569.35      553.28     18.50 o 
   6   6   8      220.07      239.73     15.18 o 
   8   6   8       25.22       13.70      9.23 o 
  10   6   8       36.20       29.53     10.58 o 
  12   6   8       14.73       13.57     25.24 o 
 -11   7   8       77.98       85.77     26.15 o 
  -9   7   8       53.24       45.12     14.33 o 
  -7   7   8      186.48      192.37     13.29 o 
  -5   7   8       11.96       16.08      9.23 o 
  -3   7   8      410.46      388.50     13.85 o 
  -1   7   8      336.07      325.38     11.15 o 
   1   7   8       95.34       77.64     11.18 o 
   3   7   8      278.77      287.94     11.52 o 
   5   7   8      891.15      884.25     21.45 o 
   7   7   8       63.53       70.58     16.23 o 
   9   7   8        6.50        3.64     12.11 o 
  11   7   8      771.90      811.06     47.68 o 
  -8   8   8       52.16       43.15     22.53 o 
  -6   8   8      347.04      403.29     17.58 o 
  -4   8   8      209.87      229.46     13.95 o 
  -2   8   8      102.36      120.89     14.39 o 
   0   8   8       11.11       12.07      9.23 o 
   2   8   8      396.55      401.89     16.78 o 
   4   8   8       83.34       68.89     11.48 o 
   6   8   8       92.78       76.25     11.65 o 
   8   8   8       78.87       95.08     25.78 o 
  -7   9   8        3.55        4.52     24.07 o 
  -5   9   8      167.13      184.86     19.15 o 
  -3   9   8       16.46       15.25     11.71 o 
  -1   9   8       69.54       60.52     12.81 o 
   1   9   8        0.46       -0.94      9.03 o 
   3   9   8      320.01      340.17     20.36 o 
   5   9   8      148.06      126.66     27.59 o 
   7   9   8       10.82        6.88     24.25 o 
  -2  10   8        9.48       -2.23     18.13 o 
   0  10   8        9.17       15.07     18.06 o 
   2  10   8        2.43       -5.62     17.00 o 
 -15   1   9       80.57      134.99     12.78 o 
 -13   1   9      503.10      495.03     17.19 o 
 -11   1   9      250.45      219.97      8.86 o 
  -9   1   9      440.73      446.34      7.72 o 
  -7   1   9     7291.11     7287.55     58.14 o 
  -5   1   9     4737.43     4884.68     42.25 o 
  -3   1   9     5350.37     5764.07     48.72 o 
  -1   1   9      149.22      160.09      6.04 o 
   1   1   9     2506.00     2845.39     46.59 o 
   3   1   9     1141.69      983.39     15.40 o 
   5   1   9       10.74       -0.25      2.25 o 
   7   1   9        0.95        0.04      3.46 o 
   9   1   9     2232.96     2118.61     26.32 o 
  11   1   9       28.41       26.61      7.40 o 
  13   1   9      470.00      505.91     18.42 o 
  15   1   9       33.82       13.12     20.63 o 
 -14   2   9       52.61       33.49      9.69 o 
 -12   2   9       51.71       52.97      7.32 o 
 -10   2   9       43.50       53.43      5.60 o 
  -8   2   9     3628.91     3684.23     40.43 o 
  -6   2   9     8339.90     8404.46     66.11 o 
  -4   2   9       35.61       42.50      3.66 o 
  -2   2   9    12151.73    12689.44    123.87 o 
   0   2   9     7312.15     7417.33     62.36 o 
   2   2   9      579.30      773.26     11.40 o 
   4   2   9    16299.78    16462.87    184.75 o 
   6   2   9     7761.13     7536.44     79.57 o 
   8   2   9     2789.53     2828.60     33.64 o 
  10   2   9     1863.45     1828.14     27.50 o 
  12   2   9       27.16       15.46      9.38 o 
  14   2   9        3.31        2.08     16.28 o 
 -13   3   9      970.05     1074.52     21.67 o 
 -11   3   9      166.70      133.30      7.26 o 
  -9   3   9     1945.70     1869.45     22.09 o 
  -7   3   9      588.42      572.28     10.23 o 
  -5   3   9     8325.08     8742.35     87.32 o 
  -3   3   9     9363.36     9511.34     84.74 o 
  -1   3   9      812.88      861.15     10.28 o 
   1   3   9       69.38       34.53      3.16 o 
   3   3   9     1523.16     1387.58     15.72 o 
   5   3   9        0.67        2.64      3.29 o 
   7   3   9       35.17       27.12      4.86 o 
   9   3   9       58.56       64.59      7.98 o 
  11   3   9     3899.18     3961.73     51.72 o 
  13   3   9        2.51        7.49     12.40 o 
 -14   4   9      245.44      237.34     14.21 o 
 -12   4   9      386.38      338.73     17.69 o 
 -10   4   9       98.26      113.70      6.56 o 
  -8   4   9     1768.69     1775.32     22.13 o 
  -6   4   9     3176.41     3145.78     34.15 o 
  -4   4   9     1399.38     1487.00     25.59 o 
  -2   4   9     6919.50     6961.10     72.77 o 
   0   4   9     2729.17     2674.32     33.02 o 
   2   4   9     1098.32     1226.03     28.43 o 
   4   4   9     5066.51     4999.42     71.26 o 
   6   4   9      405.60      384.09     14.36 o 
   8   4   9      505.61      523.45     16.14 o 
  10   4   9      482.66      474.50     11.77 o 
  12   4   9      500.78      502.93     13.88 o 
 -13   5   9        0.04        2.95      8.71 o 
 -11   5   9      285.60      296.53      9.30 o 
  -9   5   9      428.36      404.90     10.03 o 
  -7   5   9     3251.81     3270.75     51.13 o 
  -5   5   9     3529.97     3565.42     82.80 o 
  -3   5   9      786.43      742.27     14.59 o 
  -1   5   9      695.16      718.15     16.90 o 
   1   5   9     4091.20     4121.81     51.82 o 
   3   5   9      143.50      130.13      7.33 o 
   5   5   9      682.14      689.66     18.79 o 
   7   5   9       68.17       86.45      6.14 o 
   9   5   9     2135.43     2121.22     33.08 o 
  11   5   9       37.66       36.86      8.32 o 
  13   5   9        4.73        3.25     13.20 o 
 -12   6   9       22.89       18.00     23.34 o 
 -10   6   9      215.40      226.66     15.10 o 
  -8   6   9      557.65      585.84     19.26 o 
  -6   6   9      662.58      644.03     18.32 o 
  -4   6   9      398.86      356.72     12.88 o 
  -2   6   9      148.56      146.12      8.03 o 
   0   6   9       33.98       26.97     10.28 o 
   2   6   9      200.17      201.21     11.75 o 
   4   6   9      603.62      638.38     16.44 o 
   6   6   9      156.99      176.33     10.82 o 
   8   6   9       99.41      103.04     12.15 o 
  10   6   9       95.86      105.75     15.29 o 
  12   6   9       46.32       36.64     24.34 o 
 -11   7   9       18.67       16.38     24.16 o 
  -9   7   9        1.18       -0.65     13.01 o 
  -7   7   9      597.25      613.00     20.24 o 
  -5   7   9     2723.92     2622.96     44.30 o 
  -3   7   9        1.59        6.56      7.22 o 
  -1   7   9        0.54        1.24      8.05 o 
   1   7   9      247.34      233.78     10.35 o 
   3   7   9        4.75       29.54      8.51 o 
   5   7   9      856.66      851.50     21.17 o 
   7   7   9     1147.46     1180.78     27.39 o 
   9   7   9       47.17       61.75     12.68 o 
  -8   8   9      401.42      458.23     34.65 o 
  -6   8   9       23.33       16.27     11.22 o 
  -4   8   9       25.28       19.97     11.02 o 
  -2   8   9     1092.91     1077.64     31.00 o 
   0   8   9      922.87      886.03     23.60 o 
   2   8   9      233.33      191.09     12.89 o 
   4   8   9      359.36      348.05     17.19 o 
   6   8   9      305.47      312.14     17.89 o 
   8   8   9       54.60       25.87     24.07 o 
  -7   9   9        0.37        0.72     27.41 o 
  -5   9   9      277.91      295.88     21.36 o 
  -3   9   9        0.87       -2.72     15.11 o 
  -1   9   9      251.04      261.76     26.35 o 
   1   9   9       35.36       21.99     14.19 o 
   3   9   9        0.22       -3.69     11.39 o 
   5   9   9       27.82       10.31     22.53 o 
  -2  10   9      307.63      359.41     23.32 o 
   0  10   9       63.98       49.38     22.35 o 
   2  10   9        9.84        7.45     16.99 o 
 -14   0  10       63.19       68.43     12.15 o 
 -12   0  10      145.80      154.39     15.22 o 
 -10   0  10     2047.59     2122.79     29.64 o 
  -8   0  10     4789.00     4628.63     54.84 o 
  -6   0  10     1641.35     1752.98     23.03 o 
  -4   0  10     1705.30     1861.15     23.24 o 
  -2   0  10    18257.75    19088.27    205.56 o 
   0   0  10     5720.21     5386.07     88.42 o 
   2   0  10    28949.54    29448.75    313.74 o 
   4   0  10    40681.98    41194.67    516.61 o 
   6   0  10     1202.97     1375.02     19.58 o 
   8   0  10     1624.32     1553.09     38.36 o 
  10   0  10     2841.22     2901.46    119.51 o 
  12   0  10        0.05       -0.87     11.48 o 
  14   0  10      357.92      313.39     27.23 o 
 -15   1  10      830.16      848.71     21.79 o 
 -13   1  10      831.44      831.56     18.96 o 
 -11   1  10      447.43      447.44     14.75 o 
  -9   1  10     3193.95     3111.43     29.51 o 
  -7   1  10     2435.21     2302.30     20.86 o 
  -5   1  10     2526.73     2674.51     24.51 o 
  -3   1  10     5886.85     5846.83     46.10 o 
  -1   1  10     2564.77     2575.28     24.61 o 
   1   1  10     2868.15     2922.43     31.46 o 
   3   1  10      569.69      591.17      9.62 o 
   5   1  10       27.93       29.37      2.64 o 
   7   1  10      518.07      497.95     10.86 o 
   9   1  10      299.12      291.46      9.70 o 
  11   1  10       65.25       51.75      7.98 o 
  13   1  10       14.82        2.93     10.72 o 
 -14   2  10        9.91       12.52      9.47 o 
 -12   2  10        0.27        6.46      6.87 o 
 -10   2  10      899.14      910.17     14.30 o 
  -8   2  10     4532.11     4553.62     48.82 o 
  -6   2  10       26.57       24.12      2.94 o 
  -4   2  10      930.37      927.04     12.41 o 
  -2   2  10     3820.12     3781.39     38.93 o 
   0   2  10      490.62      571.18      9.69 o 
   2   2  10      416.15      509.78      9.80 o 
   4   2  10     1144.91      975.91     12.94 o 
   6   2  10     3437.82     3486.72     38.09 o 
   8   2  10     7464.52     7349.83     78.38 o 
  10   2  10     1453.86     1407.73     23.26 o 
  12   2  10        3.00        0.72      9.31 o 
  14   2  10       40.63       22.71     17.28 o 
 -13   3  10       26.49       16.25      7.77 o 
 -11   3  10        3.55        2.25      5.69 o 
  -9   3  10     1650.46     1644.03     21.70 o 
  -7   3  10       20.42       34.71      5.51 o 
  -5   3  10      499.27      548.79      9.30 o 
  -3   3  10     4438.03     4546.49     41.92 o 
  -1   3  10      802.02      910.90     12.35 o 
   1   3  10        3.52        1.20      2.88 o 
   3   3  10     1868.19     2017.68     29.84 o 
   5   3  10      945.99      972.68     15.11 o 
   7   3  10     1031.26     1110.30     17.89 o 
   9   3  10      117.05      111.87      8.25 o 
  11   3  10        8.83        8.13      7.65 o 
  13   3  10      124.01      115.80     17.73 o 
 -14   4  10       99.28      127.75     12.48 o 
 -12   4  10      825.42      877.93     18.48 o 
 -10   4  10      463.28      450.41     10.26 o 
  -8   4  10      178.73      170.38      8.41 o 
  -6   4  10     2995.08     2913.34     32.08 o 
  -4   4  10        0.26        1.48      3.76 o 
  -2   4  10     3229.83     3100.63     48.32 o 
   0   4  10       12.54       15.00      3.73 o 
   2   4  10     1104.82     1182.55     28.77 o 
   4   4  10      278.75      261.18      9.43 o 
   6   4  10     4485.50     4292.15     80.40 o 
   8   4  10     1768.51     1762.90     25.61 o 
  10   4  10      171.14      176.17      8.67 o 
  12   4  10       28.26       17.11      8.08 o 
 -13   5  10       65.62       65.65      9.55 o 
 -11   5  10      107.39      103.66      6.81 o 
  -9   5  10     3460.41     3406.88     53.47 o 
  -7   5  10     1634.98     1610.39     58.63 o 
  -5   5  10      826.75      853.75     19.22 o 
  -3   5  10     1028.90     1013.80     17.66 o 
  -1   5  10      674.66      705.46     13.94 o 
   1   5  10     2936.22     2886.24     37.92 o 
   3   5  10     2691.85     2806.21     56.75 o 
   5   5  10       82.60       71.05      7.56 o 
   7   5  10        7.06        1.52      5.13 o 
   9   5  10        2.64        6.94      6.68 o 
  11   5  10      342.25      381.06     12.48 o 
 -12   6  10        4.60        5.70     23.25 o 
 -10   6  10       28.89       39.76     11.61 o 
  -8   6  10     2514.96     2459.27     46.97 o 
  -6   6  10        1.19        2.30      7.94 o 
  -4   6  10     1520.77     1497.27     28.20 o 
  -2   6  10     1117.00     1071.02     30.24 o 
   0   6  10       23.15       23.62      7.08 o 
   2   6  10      879.39      867.99     31.53 o 
   4   6  10     1763.38     1804.45     31.81 o 
   6   6  10       48.42       59.44      9.17 o 
   8   6  10        9.34       10.44      9.95 o 
  10   6  10     2223.12     2351.47     38.70 o 
 -11   7  10       51.57       46.77     27.86 o 
  -9   7  10       65.90       91.83     23.34 o 
  -7   7  10      516.22      559.36     29.20 o 
  -5   7  10      257.58      234.87     14.01 o 
  -3   7  10     1435.65     1423.66     28.78 o 
  -1   7  10      756.96      749.70     19.63 o 
   1   7  10        0.56        0.41      5.98 o 
   3   7  10      514.55      542.40     19.13 o 
   5   7  10      243.04      240.50     12.30 o 
   7   7  10        7.78        5.64     10.51 o 
   9   7  10      104.83      103.85     16.49 o 
  -8   8  10      207.24      210.80     28.86 o 
  -6   8  10        5.96       16.14     13.78 o 
  -4   8  10      387.45      386.51     35.47 o 
  -2   8  10        2.57        4.39     10.24 o 
   0   8  10      410.72      471.52     26.12 o 
   2   8  10      194.25      196.20     16.15 o 
   4   8  10      144.62      138.92     15.33 o 
   6   8  10       92.01       84.27     14.16 o 
   8   8  10      127.35      138.69     27.96 o 
  -7   9  10        0.36        2.26     24.70 o 
  -5   9  10       81.83       90.82     24.29 o 
  -3   9  10       22.93       19.55     14.40 o 
  -1   9  10      176.11      186.97     15.20 o 
   1   9  10      148.90      129.80     17.87 o 
   3   9  10      181.01      195.76     16.28 o 
   5   9  10        4.74       -3.62     22.17 o 
  -2  10  10       66.43       56.42     18.57 o 
   0  10  10      265.79      308.77     64.23 o 
 -15   1  11       12.53        9.50     11.19 o 
 -13   1  11      319.76      338.62     13.25 o 
 -11   1  11     4584.29     4559.20     67.27 o 
  -9   1  11        1.81       -1.70      4.09 o 
  -7   1  11     1398.24     1321.72     14.62 o 
  -5   1  11       33.66       62.42      3.60 o 
  -3   1  11    19124.48    19617.83    149.84 o 
  -1   1  11    18972.93    20532.19    180.26 o 
   1   1  11     1116.39     1109.27     11.10 o 
   3   1  11      406.68      445.47      8.77 o 
   5   1  11     6485.40     6175.38     58.59 o 
   7   1  11     2027.08     1984.74     22.34 o 
   9   1  11        0.53        2.51      5.88 o 
  11   1  11       12.89       18.01      7.40 o 
  13   1  11       33.78       40.35     16.10 o 
 -14   2  11        0.12       11.21      9.50 o 
 -12   2  11       95.42       88.98      8.23 o 
 -10   2  11      355.46      384.55      9.52 o 
  -8   2  11       19.04       26.59      4.80 o 
  -6   2  11      313.41      323.99      7.07 o 
  -4   2  11     4810.62     5057.81     69.94 o 
  -2   2  11       61.25       78.47      3.40 o 
   0   2  11      433.21      413.12      7.04 o 
   2   2  11      200.85      226.19      6.06 o 
   4   2  11     1814.25     1699.61     20.12 o 
   6   2  11     2775.33     2769.98     31.33 o 
   8   2  11      830.89      815.75     14.20 o 
  10   2  11      857.27      855.61     36.90 o 
  12   2  11      242.13      222.36     13.11 o 
  14   2  11      556.99      597.01     31.94 o 
 -13   3  11       17.50       17.30      8.18 o 
 -11   3  11       19.36       23.25      6.07 o 
  -9   3  11     5789.24     5639.50     59.99 o 
  -7   3  11       57.57       80.77      5.04 o 
  -5   3  11     8359.91     8374.46     84.12 o 
  -3   3  11     3675.80     3441.23     32.54 o 
  -1   3  11     8629.09     8972.49     75.41 o 
   1   3  11    10786.37    10901.30     97.60 o 
   3   3  11    15729.60    16056.37    158.19 o 
   5   3  11       15.43       19.67      4.12 o 
   7   3  11      302.85      301.56      9.00 o 
   9   3  11     1699.88     1670.66     37.80 o 
  11   3  11        8.77        6.07      8.86 o 
  13   3  11       53.47       51.66     15.65 o 
 -14   4  11      367.72      447.25     16.78 o 
 -12   4  11        5.31        9.75      7.36 o 
 -10   4  11       13.19       14.19      5.47 o 
  -8   4  11       29.42       23.56      4.80 o 
  -6   4  11       72.61       71.67      4.44 o 
  -4   4  11     1090.55     1099.21     33.55 o 
  -2   4  11        1.08        7.30      4.17 o 
   0   4  11     2522.96     2615.19     29.99 o 
   2   4  11     1601.66     1572.00     26.08 o 
   4   4  11      714.54      656.89     35.74 o 
   6   4  11      502.09      460.21     15.33 o 
   8   4  11     1383.41     1416.92     22.01 o 
  10   4  11       94.98      102.10      8.17 o 
  12   4  11      515.14      497.66     21.73 o 
 -13   5  11      413.62      394.53     13.55 o 
 -11   5  11      874.33      965.85     15.25 o 
  -9   5  11        4.42       10.46      4.52 o 
  -7   5  11      279.00      297.55     12.79 o 
  -5   5  11      265.37      271.57     27.46 o 
  -3   5  11     3312.73     3449.73     51.65 o 
  -1   5  11        1.01       -0.05      4.80 o 
   1   5  11       15.82       22.87      6.16 o 
   3   5  11     1272.92     1284.13     26.89 o 
   5   5  11     1946.20     1957.64     26.65 o 
   7   5  11       31.95       23.37      5.89 o 
   9   5  11       26.94       17.57      7.29 o 
  11   5  11      151.69      177.87     11.03 o 
 -12   6  11      316.67      333.20     35.37 o 
 -10   6  11       28.41       18.85     10.14 o 
  -8   6  11      454.20      453.16     20.94 o 
  -6   6  11        4.25       10.19      8.34 o 
  -4   6  11        1.26        1.64      7.51 o 
  -2   6  11      519.71      519.92     13.59 o 
   0   6  11       10.09        6.95      6.92 o 
   2   6  11       82.65       90.66     14.16 o 
   4   6  11      159.40      156.16      9.71 o 
   6   6  11      163.28      183.05     15.56 o 
   8   6  11        3.21       -2.23      9.93 o 
  10   6  11       47.26       40.64     12.76 o 
  -9   7  11      182.14      153.60     18.42 o 
  -7   7  11      178.81      177.29     13.77 o 
  -5   7  11       15.79       15.08      9.94 o 
  -3   7  11     1118.31     1152.98     21.89 o 
  -1   7  11        8.49       15.11      8.41 o 
   1   7  11       74.09       52.48      9.29 o 
   3   7  11      115.40      127.74     17.60 o 
   5   7  11       11.04        1.37      9.84 o 
   7   7  11      956.70     1132.98     27.03 o 
   9   7  11      123.71       78.53     25.51 o 
  -8   8  11      116.48      100.96     25.78 o 
  -6   8  11       82.26       74.61     15.04 o 
  -4   8  11        0.09        0.84     11.02 o 
  -2   8  11        7.08        7.63     10.61 o 
   0   8  11      288.02      331.63     15.78 o 
   2   8  11      101.38      104.08     10.65 o 
   4   8  11      375.42      389.17     18.84 o 
   6   8  11       70.65       87.13     14.43 o 
   8   8  11      190.10      228.89     28.77 o 
  -5   9  11      184.53      180.76     27.86 o 
  -3   9  11       91.74       70.71     16.33 o 
  -1   9  11      444.59      477.71     23.30 o 
   1   9  11      135.99      152.00     18.14 o 
   3   9  11      576.83      612.06     26.58 o 
   5   9  11       91.21      117.07     28.77 o 
   0  10  11       81.87       88.60     20.57 o 
 -14   0  12      300.51      306.33     16.79 o 
 -12   0  12      232.67      224.99     12.69 o 
 -10   0  12      589.22      667.33     20.88 o 
  -8   0  12     2951.23     2875.75     36.50 o 
  -6   0  12     5187.49     4841.77     56.10 o 
  -4   0  12     4296.20     3799.64     44.19 o 
  -2   0  12    10653.64    11432.22    124.77 o 
   0   0  12     3415.39     3695.93     48.11 o 
   2   0  12     5952.14     6204.33    105.22 o 
   4   0  12      107.39       53.40      3.79 o 
   6   0  12      149.95      208.13     10.08 o 
   8   0  12       37.87       48.06     10.54 o 
  10   0  12      277.20      296.96     15.13 o 
  12   0  12      206.29      242.33     16.83 o 
  14   0  12      272.30      253.95     25.24 o 
 -15   1  12       39.35       21.50     11.14 o 
 -13   1  12       10.36        8.93      8.85 o 
 -11   1  12      103.22      111.33      8.62 o 
  -9   1  12     1017.92      987.24     13.33 o 
  -7   1  12     1457.11     1480.73     16.10 o 
  -5   1  12     6777.30     6638.30     56.25 o 
  -3   1  12      178.12      115.52      3.72 o 
  -1   1  12      556.92      587.42      8.01 o 
   1   1  12      315.80      266.66     10.93 o 
   3   1  12     2400.84     2308.36     21.08 o 
   5   1  12      258.49      280.07      6.86 o 
   7   1  12     3293.70     3193.92     33.23 o 
   9   1  12     3262.19     3158.93     41.36 o 
  11   1  12        0.41       -3.64      7.40 o 
  13   1  12      641.93      652.83     33.11 o 
 -14   2  12      272.33      272.40     13.41 o 
 -12   2  12      699.13      695.03     17.50 o 
 -10   2  12     2415.26     2311.17     32.01 o 
  -8   2  12      649.85      697.18     12.45 o 
  -6   2  12      880.55      848.41     16.66 o 
  -4   2  12     8208.22     8505.05     80.73 o 
  -2   2  12      418.90      583.17     10.88 o 
   0   2  12     7283.93     7637.71     69.30 o 
   2   2  12      584.44      460.43      8.97 o 
   4   2  12     1316.68     1156.31     15.10 o 
   6   2  12      824.01      832.16     12.89 o 
   8   2  12      606.22      574.55     19.06 o 
  10   2  12        2.01        1.80      7.41 o 
  12   2  12      392.41      437.42     18.72 o 
  14   2  12       10.68       12.58     17.19 o 
 -13   3  12        8.73       22.69      8.16 o 
 -11   3  12     1339.10     1285.58     25.06 o 
  -9   3  12      755.27      745.01     13.73 o 
  -7   3  12       25.55       15.70      4.31 o 
  -5   3  12      604.69      661.88     10.71 o 
  -3   3  12       32.40       53.09      4.88 o 
  -1   3  12        4.53        3.04      1.83 o 
   1   3  12      549.07      583.31      7.46 o 
   3   3  12      790.01      904.44     23.28 o 
   5   3  12        0.12       -0.16      3.93 o 
   7   3  12      611.28      603.29     12.57 o 
   9   3  12      111.54      100.61      7.08 o 
  11   3  12       13.52        4.97      8.87 o 
  13   3  12        1.85       -3.44     15.65 o 
 -12   4  12      297.12      292.83     10.83 o 
 -10   4  12      123.25      111.96      7.28 o 
  -8   4  12      462.61      464.37     10.32 o 
  -6   4  12      389.12      372.06     10.40 o 
  -4   4  12     3861.48     3904.95     47.27 o 
  -2   4  12        2.93       -0.59      4.24 o 
   0   4  12      427.06      366.40      9.65 o 
   2   4  12      159.57      158.62      9.32 o 
   4   4  12      551.47      522.01     13.75 o 
   6   4  12     1818.49     1827.78     31.74 o 
   8   4  12      131.44      121.01      7.15 o 
  10   4  12      430.31      449.50     11.84 o 
  12   4  12        0.07       11.04     12.94 o 
 -13   5  12        2.57        3.52      8.99 o 
 -11   5  12      800.55      710.41     13.29 o 
  -9   5  12       13.09       13.21      4.68 o 
  -7   5  12       82.85       96.97      9.59 o 
  -5   5  12      289.42      287.75     11.83 o 
  -3   5  12      647.35      640.38     16.59 o 
  -1   5  12       14.20        8.65      5.12 o 
   1   5  12     4838.06     4773.81     83.36 o 
   3   5  12     3892.04     3824.44     95.30 o 
   5   5  12       11.55       22.66      7.23 o 
   7   5  12     1020.09     1012.20     23.36 o 
   9   5  12      353.43      338.39     11.90 o 
  11   5  12       15.90       30.31     12.03 o 
 -12   6  12      207.91      221.20     30.49 o 
 -10   6  12      434.04      365.09     31.48 o 
  -8   6  12      134.82      169.87     13.01 o 
  -6   6  12      287.53      323.60     13.95 o 
  -4   6  12       27.76        7.83      7.47 o 
  -2   6  12      534.43      521.26     16.54 o 
   0   6  12        0.52       -1.69      7.04 o 
   2   6  12     3271.55     3190.32     71.15 o 
   4   6  12       30.18       11.40     14.16 o 
   6   6  12       28.23       44.38      9.22 o 
   8   6  12      112.00      109.58     13.96 o 
  10   6  12        8.73        6.76     14.95 o 
  -9   7  12        6.96        0.14     15.44 o 
  -7   7  12        0.69        3.75     10.96 o 
  -5   7  12       26.43       27.69     10.50 o 
  -3   7  12     1845.92     1811.51     30.09 o 
  -1   7  12      211.71      219.83     18.60 o 
   1   7  12     2385.73     2359.42     49.61 o 
   3   7  12      929.91      985.08     29.22 o 
   5   7  12       55.13       60.63     12.11 o 
   7   7  12      973.32     1034.02     26.66 o 
   9   7  12      171.49      205.91     27.59 o 
  -8   8  12        0.08        2.30     16.55 o 
  -6   8  12       17.90        6.33     14.52 o 
  -4   8  12      374.45      365.45     30.31 o 
  -2   8  12      843.69      838.42     41.94 o 
   0   8  12       11.60       18.44     10.56 o 
   2   8  12       45.58       36.39     13.17 o 
   4   8  12       43.07       85.06     13.48 o 
   6   8  12       39.71       28.50     20.90 o 
   8   8  12       26.70       28.77     23.52 o 
  -5   9  12      241.59      295.57     31.66 o 
  -3   9  12      103.87      101.24     25.42 o 
  -1   9  12      105.33      124.41     17.06 o 
   1   9  12       18.35       11.07     14.35 o 
   3   9  12       32.45       42.86     16.39 o 
   5   9  12       19.85       22.62     22.98 o 
 -13   1  13        7.69       11.44      9.28 o 
 -11   1  13      130.36      110.17      8.85 o 
  -9   1  13     1663.58     1686.37     20.46 o 
  -7   1  13     6305.12     6169.29     53.52 o 
  -5   1  13     1971.90     1969.06     18.00 o 
  -3   1  13     5768.77     6349.08     58.25 o 
  -1   1  13    15178.20    16554.84    143.99 o 
   1   1  13     6880.31     6908.08     58.02 o 
   3   1  13     1810.93     1814.32     21.73 o 
   5   1  13      953.91      985.31     13.88 o 
   7   1  13     1358.39     1322.14     18.09 o 
   9   1  13     2007.03     1998.76     41.20 o 
  11   1  13       70.25       66.54      8.47 o 
  13   1  13      115.20      103.14     19.81 o 
 -14   2  13        9.66        1.87      9.70 o 
 -12   2  13      175.65      175.97     10.21 o 
 -10   2  13     1736.64     1671.07     31.22 o 
  -8   2  13      355.27      355.19      9.33 o 
  -6   2  13      961.85      955.77     14.09 o 
  -4   2  13     3176.10     3072.16     32.01 o 
  -2   2  13      341.59      355.91      7.92 o 
   0   2  13    17390.98    17808.03    145.87 o 
   2   2  13    10250.31    10020.89     99.02 o 
   4   2  13        0.65       -1.89      3.47 o 
   6   2  13     1119.55     1146.66     17.60 o 
   8   2  13      746.05      687.34     16.02 o 
  10   2  13      106.06      109.27      9.83 o 
  12   2  13      215.38      215.89     14.00 o 
  14   2  13       97.11       66.77     19.99 o 
 -13   3  13       35.83       31.52      9.56 o 
 -11   3  13       55.45       50.01      8.18 o 
  -9   3  13     3549.74     3448.06     39.42 o 
  -7   3  13     2647.07     2687.79     31.08 o 
  -5   3  13        0.98        8.02      3.65 o 
  -3   3  13     1953.22     2160.49     24.36 o 
  -1   3  13    10162.05    10189.96     84.66 o 
   1   3  13      358.17      410.03      9.62 o 
   3   3  13     9039.73     9028.15    116.66 o 
   5   3  13     1633.28     1584.20     25.29 o 
   7   3  13     3579.56     3495.76     55.60 o 
   9   3  13        2.41       -4.30      5.71 o 
  11   3  13       66.53       48.02     10.07 o 
  13   3  13      544.24      560.73     29.31 o 
 -12   4  13      121.75      104.39      8.84 o 
 -10   4  13       31.76       36.73      6.59 o 
  -8   4  13      378.30      400.87      9.81 o 
  -6   4  13     2012.38     2028.03     24.16 o 
  -4   4  13     4992.17     4900.20     58.29 o 
  -2   4  13      820.36      852.12     17.73 o 
   0   4  13     1769.39     1725.93     32.93 o 
   2   4  13     1515.01     1551.00     35.78 o 
   4   4  13        4.86        5.67      5.77 o 
   6   4  13     1892.73     1747.34     24.46 o 
   8   4  13     1373.48     1335.09     21.39 o 
  10   4  13        0.16        0.24      7.15 o 
  12   4  13      111.11      117.61     15.74 o 
 -11   5  13      906.65      945.18     22.31 o 
  -9   5  13       32.31       26.73      5.04 o 
  -7   5  13      568.40      527.42     17.50 o 
  -5   5  13      101.06       88.12      9.02 o 
  -3   5  13     1896.06     1809.84     31.27 o 
  -1   5  13        0.00       14.00      6.72 o 
   1   5  13     8125.93     7943.44    132.55 o 
   3   5  13      587.95      589.49     17.58 o 
   5   5  13       19.89       14.08      7.35 o 
   7   5  13       74.59       67.55      9.75 o 
   9   5  13       81.49       76.58     11.87 o 
  11   5  13      364.14      352.79     33.65 o 
 -10   6  13       53.43      109.62     17.21 o 
  -8   6  13        0.58       -3.28      9.96 o 
  -6   6  13      147.82      144.28     11.47 o 
  -4   6  13       75.18       82.75     11.29 o 
  -2   6  13      595.73      576.91     17.47 o 
   0   6  13      102.65       92.21      9.31 o 
   2   6  13       27.62       60.10     10.65 o 
   4   6  13       16.53        4.35      8.99 o 
   6   6  13       66.38       62.04     10.15 o 
   8   6  13      262.32      257.49     14.50 o 
  10   6  13      147.89      161.05     19.64 o 
  -9   7  13        2.18        8.94     16.53 o 
  -7   7  13       25.61       25.40     11.69 o 
  -5   7  13       16.67       18.46     10.30 o 
  -3   7  13      368.44      365.77     18.60 o 
  -1   7  13     1447.50     1427.30     31.55 o 
   1   7  13      174.86      199.92     21.62 o 
   3   7  13       10.71        5.38      9.80 o 
   5   7  13      442.32      439.48     20.42 o 
   7   7  13       69.11       62.40     18.73 o 
   9   7  13       90.59       93.09     26.87 o 
  -8   8  13      109.13      140.46     28.05 o 
  -6   8  13      431.16      488.90     24.14 o 
  -4   8  13      974.10      951.36     58.49 o 
  -2   8  13        7.94        5.83     10.27 o 
   0   8  13      392.79      419.45     17.64 o 
   2   8  13      525.88      501.80     22.80 o 
   4   8  13      199.93      207.40     31.30 o 
   6   8  13      262.37      239.75     27.77 o 
   8   8  13        1.80        9.41     24.07 o 
  -5   9  13       51.34       16.56     22.26 o 
  -3   9  13       92.16      115.35     24.25 o 
  -1   9  13        4.83       12.90     15.18 o 
   1   9  13        1.49        6.62     15.97 o 
   3   9  13       85.14       67.80     16.48 o 
   5   9  13      471.66      474.42     37.09 o 
 -14   0  14       65.25       69.73     13.35 o 
 -12   0  14      337.98      321.65     14.70 o 
 -10   0  14       65.21       86.02      9.29 o 
  -8   0  14        0.10       -0.83      6.27 o 
  -6   0  14     3810.62     3820.87     45.65 o 
  -4   0  14    33244.82    32998.96    354.77 o 
  -2   0  14    17433.15    17129.76    211.18 o 
   0   0  14     2216.68     2101.05     29.52 o 
   2   0  14     9289.19     9531.54    119.14 o 
   4   0  14     2943.57     3134.99     37.62 o 
   6   0  14    15359.93    15392.60    313.39 o 
   8   0  14      917.20      898.70     25.11 o 
  10   0  14       16.60        3.31      9.71 o 
  12   0  14      385.47      409.36     19.85 o 
  14   0  14      516.07      516.76     32.84 o 
 -13   1  14      169.55      193.56     11.52 o 
 -11   1  14      562.78      598.45     15.45 o 
  -9   1  14      375.45      404.12      9.39 o 
  -7   1  14      358.80      382.28     10.82 o 
  -5   1  14     6405.60     6288.40     53.85 o 
  -3   1  14       75.73      107.05      3.77 o 
  -1   1  14    12670.80    13274.60    116.24 o 
   1   1  14      399.68      343.81      8.46 o 
   3   1  14        1.21        4.96      2.87 o 
   5   1  14       29.72       45.80      4.33 o 
   7   1  14       42.70       49.06     13.07 o 
   9   1  14       53.58       49.74      7.17 o 
  11   1  14      545.41      530.27     15.31 o 
  13   1  14      363.17      373.37     26.42 o 
 -14   2  14      100.24      110.13     16.90 o 
 -12   2  14        0.39        3.14      8.28 o 
 -10   2  14     1488.31     1465.20     21.24 o 
  -8   2  14        3.42       14.08      8.25 o 
  -6   2  14     4908.69     4803.30     50.87 o 
  -4   2  14     2024.26     2044.88     21.61 o 
  -2   2  14      141.73      140.77      4.33 o 
   0   2  14    20618.05    21237.28    186.61 o 
   2   2  14      183.13      209.55      7.32 o 
   4   2  14     1028.50     1085.67     16.18 o 
   6   2  14        6.50        0.38      4.19 o 
   8   2  14      538.48      575.25     13.33 o 
  10   2  14      163.72      134.14     13.57 o 
  12   2  14      128.78      110.46     17.19 o 
 -13   3  14        0.47       -3.05      9.02 o 
 -11   3  14       67.71       63.25      7.60 o 
  -9   3  14       15.64       10.04      5.55 o 
  -7   3  14      109.97      115.50      6.02 o 
  -5   3  14     2490.35     2488.58     28.47 o 
  -3   3  14      136.99      123.48      5.13 o 
  -1   3  14       98.91       99.56      4.08 o 
   1   3  14    11340.02    11800.72    131.40 o 
   3   3  14     1034.54     1066.13     16.02 o 
   5   3  14      148.58      156.89      8.92 o 
   7   3  14      392.87      365.20     10.57 o 
   9   3  14       17.42        8.57      6.72 o 
  11   3  14        0.35       -2.11      9.20 o 
  13   3  14       10.57       23.07     16.01 o 
 -12   4  14       11.70       13.14      8.01 o 
 -10   4  14      258.33      259.58      9.27 o 
  -8   4  14       48.00       49.60      5.63 o 
  -6   4  14     2250.75     2291.37     26.93 o 
  -4   4  14        3.06        6.81      3.05 o 
  -2   4  14     1814.03     1783.40     42.96 o 
   0   4  14     4684.42     4525.99     64.96 o 
   2   4  14      665.16      676.15     16.49 o 
   4   4  14      554.04      533.52     14.33 o 
   6   4  14     1162.25     1111.86     17.64 o 
   8   4  14        1.08       -1.02      6.06 o 
  10   4  14       61.50       80.03      8.68 o 
  12   4  14      642.01      739.41     28.68 o 
 -11   5  14     1259.16     1273.28     18.51 o 
  -9   5  14        1.35        2.01      5.03 o 
  -7   5  14     1801.44     1791.92     31.97 o 
  -5   5  14      347.23      344.69     16.01 o 
  -3   5  14      113.97      115.03      8.68 o 
  -1   5  14      240.18      235.99     10.85 o 
   1   5  14       90.45      104.44     10.38 o 
   3   5  14      382.15      426.75     25.51 o 
   5   5  14       27.56       13.76      7.85 o 
   7   5  14      160.40      151.43     11.56 o 
   9   5  14      124.66      109.07     12.86 o 
  11   5  14        0.31        2.32     11.68 o 
 -10   6  14        8.60        2.92     16.18 o 
  -8   6  14       44.97       24.84     11.39 o 
  -6   6  14        0.85        5.12      8.86 o 
  -4   6  14     2081.96     2098.45     37.78 o 
  -2   6  14      990.81     1009.22     22.81 o 
   0   6  14     2295.17     2183.68     37.77 o 
   2   6  14     3196.74     2944.32     66.09 o 
   4   6  14      433.75      340.84     20.45 o 
   6   6  14     1862.61     1949.76     62.11 o 
   8   6  14      381.58      438.09     18.17 o 
  10   6  14      806.20      789.09     20.28 o 
  -9   7  14        0.13        4.36     15.61 o 
  -7   7  14      489.04      499.19     19.18 o 
  -5   7  14       89.02       68.13     11.51 o 
  -3   7  14       24.03       12.66     11.33 o 
  -1   7  14       58.97       75.97     10.12 o 
   1   7  14        5.23        9.39     11.16 o 
   3   7  14      358.06      365.84     20.54 o 
   5   7  14      163.82      172.49     15.38 o 
   7   7  14        2.87        2.55     13.64 o 
   9   7  14      255.32      260.37     30.31 o 
  -8   8  14      579.07      549.92     27.91 o 
  -6   8  14      148.49      119.56     17.21 o 
  -4   8  14       89.35       86.07     16.18 o 
  -2   8  14       27.65       39.52     11.32 o 
   0   8  14      445.13      495.85     19.17 o 
   2   8  14      110.88       81.70     14.84 o 
   4   8  14       13.71        9.65     12.33 o 
   6   8  14       94.34       82.33     25.87 o 
  -5   9  14      196.32      211.61     28.95 o 
  -3   9  14       63.65       37.82     23.07 o 
  -1   9  14      184.01      193.78     19.95 o 
   1   9  14        5.70        6.45     15.60 o 
   3   9  14       96.04       92.78     18.07 o 
 -13   1  15       53.56       55.65     10.56 o 
 -11   1  15      835.75      883.41     18.36 o 
  -9   1  15     3249.08     3072.73     35.62 o 
  -7   1  15    18938.92    18608.48    152.88 o 
  -5   1  15     3633.85     3456.99     31.48 o 
  -3   1  15      437.09      616.84      8.90 o 
  -1   1  15     4367.21     4062.22     37.92 o 
   1   1  15     5033.78     5106.94     43.58 o 
   3   1  15     2913.77     2899.19     40.87 o 
   5   1  15      847.18      836.22     12.89 o 
   7   1  15        0.20       -1.98      5.50 o 
   9   1  15       59.10       53.99      7.16 o 
  11   1  15      488.58      487.92     18.35 o 
  13   1  15       79.07      127.74     21.17 o 
 -14   2  15      141.57      171.08     12.82 o 
 -12   2  15       26.92       12.28      8.73 o 
 -10   2  15      177.48      154.75      8.08 o 
  -8   2  15       15.20       23.37      5.43 o 
  -6   2  15       27.61       33.01      4.69 o 
  -4   2  15     1110.06     1080.66     13.52 o 
  -2   2  15     2003.99     2043.86     21.29 o 
   0   2  15     6473.44     6620.96     60.31 o 
   2   2  15      138.14      178.63      7.31 o 
   4   2  15     1679.06     1626.59     24.83 o 
   6   2  15     2365.97     2216.68     33.95 o 
   8   2  15       37.07       40.10      7.64 o 
  10   2  15      913.75      908.00     21.88 o 
  12   2  15      614.77      687.03     31.12 o 
 -13   3  15     1011.22     1008.42     30.66 o 
 -11   3  15     1028.76      994.27     17.87 o 
  -9   3  15     2451.36     2395.94     29.72 o 
  -7   3  15     1305.72     1278.25     31.09 o 
  -5   3  15    11156.58    10710.14    107.21 o 
  -3   3  15     7140.91     6995.57     71.01 o 
  -1   3  15     1229.64     1308.17     18.09 o 
   1   3  15        0.17        8.20      3.65 o 
   3   3  15      288.35      289.42      8.02 o 
   5   3  15     3395.91     3149.30     45.03 o 
   7   3  15       57.59       46.22      6.17 o 
   9   3  15       10.14        5.76      7.72 o 
  11   3  15       13.58       13.63      9.97 o 
  13   3  15      133.91      173.97     20.54 o 
 -12   4  15      706.49      738.74     16.21 o 
 -10   4  15        2.72        5.41      6.39 o 
  -8   4  15       19.32       19.72      5.43 o 
  -6   4  15      473.83      472.11     10.25 o 
  -4   4  15       86.55       90.08      5.05 o 
  -2   4  15      268.23      255.64     10.13 o 
   0   4  15     1459.59     1433.62     35.69 o 
   2   4  15       36.44       48.35      8.17 o 
   4   4  15     2713.91     2580.75     49.64 o 
   6   4  15      499.17      480.56     11.09 o 
   8   4  15        9.41        9.88      6.23 o 
  10   4  15     1033.40     1040.77     42.95 o 
  12   4  15      567.44      586.79     26.96 o 
 -11   5  15        8.46       14.04      6.96 o 
  -9   5  15       49.29       48.44      5.74 o 
  -7   5  15     1772.46     1819.27     26.66 o 
  -5   5  15       40.53       39.12      8.29 o 
  -3   5  15     4774.05     4685.90     68.38 o 
  -1   5  15     1875.18     1777.80     31.53 o 
   1   5  15      346.37      354.70     16.60 o 
   3   5  15     1283.29     1239.07     30.76 o 
   5   5  15       11.17        6.10      7.76 o 
   7   5  15      619.01      610.30     24.54 o 
   9   5  15       12.27       -4.26     10.40 o 
  11   5  15        1.61        9.14     15.65 o 
 -10   6  15      271.05      325.82     33.52 o 
  -8   6  15       12.91        9.83     10.58 o 
  -6   6  15      461.51      465.31     17.07 o 
  -4   6  15      621.30      632.90     19.12 o 
  -2   6  15      702.04      707.18     19.24 o 
   0   6  15      964.24      959.60     22.37 o 
   2   6  15      230.01      249.15     25.29 o 
   4   6  15       44.07       24.60     10.16 o 
   6   6  15        4.87        8.50     10.88 o 
   8   6  15      294.02      328.09     16.80 o 
  10   6  15       16.70       12.59      9.70 o 
  -9   7  15        0.15        2.82     17.49 o 
  -7   7  15      674.15      689.73     32.22 o 
  -5   7  15      137.63      163.72     13.22 o 
  -3   7  15      248.25      254.12     23.12 o 
  -1   7  15     1881.52     1827.23     35.05 o 
   1   7  15       24.11       17.04     11.89 o 
   3   7  15     2228.75     2115.89     56.14 o 
   5   7  15       21.61       26.43     12.74 o 
   7   7  15       74.20       80.08     27.50 o 
   9   7  15       34.99       35.19     26.60 o 
  -8   8  15       10.76        2.55     16.91 o 
  -6   8  15      349.98      281.81     28.59 o 
  -4   8  15      538.56      521.92     33.56 o 
  -2   8  15      570.54      620.50     21.32 o 
   0   8  15      251.25      243.53     19.16 o 
   2   8  15        7.72        0.77     13.65 o 
   4   8  15       17.46       11.11     14.59 o 
   6   8  15      339.59      300.09     32.93 o 
  -5   9  15      226.96      133.90     29.58 o 
  -3   9  15      828.05      861.73     44.87 o 
  -1   9  15      237.01      258.71     20.66 o 
   1   9  15      130.54      134.39     19.97 o 
   3   9  15      130.85      148.21     20.91 o 
 -14   0  16      550.25      566.61     20.83 o 
 -12   0  16     1101.40     1210.91     26.59 o 
 -10   0  16     1037.92     1042.19     23.15 o 
  -8   0  16      427.85      433.50     26.04 o 
  -6   0  16       77.13       53.67      6.58 o 
  -4   0  16      761.30      881.89     14.14 o 
  -2   0  16      125.92      145.03      6.63 o 
   0   0  16     1661.52     1742.04     25.87 o 
   2   0  16     3361.61     3499.22     59.95 o 
   4   0  16      575.99      606.77     16.96 o 
   6   0  16       16.17       17.69      8.15 o 
   8   0  16        8.79        3.67      8.85 o 
  10   0  16      224.96      286.78     16.37 o 
  12   0  16      238.87      250.60     24.07 o 
 -13   1  16      200.43      194.60     12.62 o 
 -11   1  16      164.36      154.67     10.11 o 
  -9   1  16     1097.59     1085.11     36.04 o 
  -7   1  16     2024.22     1982.59     20.74 o 
  -5   1  16      171.29      178.80      5.31 o 
  -3   1  16     5264.93     5290.88     45.72 o 
  -1   1  16     4574.23     4327.55     40.42 o 
   1   1  16      220.51      194.24      5.43 o 
   3   1  16     4501.18     4477.64     42.39 o 
   5   1  16     6512.71     6437.80     60.94 o 
   7   1  16      418.90      436.93     11.76 o 
   9   1  16      587.48      572.09     14.57 o 
  11   1  16      330.88      315.36     13.00 o 
  13   1  16       21.21       26.15     19.27 o 
 -14   2  16      112.31      126.34     12.56 o 
 -12   2  16        4.82       -3.89      8.52 o 
 -10   2  16        0.17       -5.25      6.90 o 
  -8   2  16      549.14      551.41     11.83 o 
  -6   2  16      954.61      973.96     21.44 o 
  -4   2  16      969.59     1007.37     13.09 o 
  -2   2  16      975.82      999.72     12.59 o 
   0   2  16     5004.43     5173.27     48.05 o 
   2   2  16      370.40      420.07      8.48 o 
   4   2  16      439.14      415.57      8.76 o 
   6   2  16        1.02       -0.55      5.56 o 
   8   2  16       52.38       29.09      7.72 o 
  10   2  16      211.95      219.49     12.16 o 
  12   2  16       24.33       21.35     15.83 o 
 -13   3  16       12.68       16.32      9.91 o 
 -11   3  16      134.32      156.19      9.91 o 
  -9   3  16     1457.27     1410.47     27.11 o 
  -7   3  16     2210.36     2193.65     44.20 o 
  -5   3  16      176.55      207.72      6.80 o 
  -3   3  16     1252.56     1283.49     16.70 o 
  -1   3  16     5662.24     6032.56     61.59 o 
   1   3  16        2.37        3.13      4.30 o 
   3   3  16       28.53       20.06      4.49 o 
   5   3  16        1.20        3.76      5.39 o 
   7   3  16      224.15      247.11     12.18 o 
   9   3  16        0.76        7.22      7.98 o 
  11   3  16        0.85       -1.73     10.75 o 
 -12   4  16       19.34       15.05      9.17 o 
 -10   4  16       12.11       16.00      6.79 o 
  -8   4  16     1566.91     1575.17     21.57 o 
  -6   4  16      996.48      961.21     14.66 o 
  -4   4  16       50.08       52.03      4.21 o 
  -2   4  16      192.16      199.03      9.59 o 
   0   4  16      324.33      319.38     14.66 o 
   2   4  16     1845.68     1766.99     36.88 o 
   4   4  16      156.14      155.86      7.33 o 
   6   4  16       62.07       32.16      5.40 o 
   8   4  16      120.59      112.38      7.84 o 
  10   4  16        3.76       -2.17      8.85 o 
  12   4  16      241.68      262.09     19.45 o 
 -11   5  16       76.04       87.24      8.65 o 
  -9   5  16      497.67      498.58     12.18 o 
  -7   5  16      695.85      648.82     14.25 o 
  -5   5  16      694.77      669.57     27.17 o 
  -3   5  16     3432.54     3359.43     68.03 o 
  -1   5  16     3091.40     2922.53     46.39 o 
   1   5  16      489.83      473.17     19.34 o 
   3   5  16      101.49      120.00     18.82 o 
   5   5  16      990.08     1057.83     28.72 o 
   7   5  16       38.85       42.45     12.59 o 
   9   5  16      432.26      453.67     18.93 o 
 -10   6  16      260.97      258.73     22.09 o 
  -8   6  16       14.51        7.71     10.63 o 
  -6   6  16      902.78      939.16     24.32 o 
  -4   6  16      238.34      212.87     12.48 o 
  -2   6  16      282.77      283.71     17.23 o 
   0   6  16      225.84      214.55     16.19 o 
   2   6  16      327.08      336.39     17.16 o 
   4   6  16        1.99        7.03     11.06 o 
   6   6  16      184.17      204.57     16.42 o 
   8   6  16        0.03       -4.06     13.43 o 
  10   6  16      386.68      349.56     25.65 o 
  -9   7  16      128.59      120.10     19.08 o 
  -7   7  16      797.13      836.97     30.19 o 
  -5   7  16      114.58       94.77     15.97 o 
  -3   7  16      400.98      393.89     32.61 o 
  -1   7  16      184.78      197.63     12.92 o 
   1   7  16      319.95      320.59     18.36 o 
   3   7  16      912.65      901.40     44.19 o 
   5   7  16      142.38      138.06     22.44 o 
   7   7  16      255.39      261.42     20.54 o 
   9   7  16       78.70       95.54     26.96 o 
  -6   8  16      134.89      124.67     26.96 o 
  -4   8  16      179.94      220.93     26.24 o 
  -2   8  16       25.23       -1.19     13.34 o 
   0   8  16      213.04      222.19     18.37 o 
   2   8  16        7.33        7.78     15.26 o 
   4   8  16       32.00       17.82     15.33 o 
   6   8  16        7.34        3.17     21.53 o 
  -3   9  16       24.19       18.91     25.60 o 
  -1   9  16       27.57       24.63     17.80 o 
   1   9  16       18.39       20.69     16.68 o 
   3   9  16        7.11       -1.76     16.22 o 
 -13   1  17      496.59      463.21     16.18 o 
 -11   1  17       31.14       38.91      8.64 o 
  -9   1  17        0.73        3.97      6.61 o 
  -7   1  17       47.61       48.04      5.84 o 
  -5   1  17       86.14      101.18      4.56 o 
  -3   1  17     3051.82     3059.58     28.20 o 
  -1   1  17        4.32        5.66      3.21 o 
   1   1  17     2954.20     2792.55     26.01 o 
   3   1  17     2130.24     2059.92     31.39 o 
   5   1  17      770.47      740.36     12.53 o 
   7   1  17     1759.43     1731.40     25.91 o 
   9   1  17       66.36       54.41      8.14 o 
  11   1  17      718.86      738.19     18.78 o 
  13   1  17        6.90        2.53     18.64 o 
 -12   2  17       42.72       48.61      9.37 o 
 -10   2  17     1366.58     1377.53     23.28 o 
  -8   2  17      652.30      673.67     13.07 o 
  -6   2  17        2.43        1.78      4.49 o 
  -4   2  17      724.23      714.48     12.51 o 
  -2   2  17     2794.13     2737.71     27.78 o 
   0   2  17     1336.21     1413.54     25.44 o 
   2   2  17      370.91      382.04      9.20 o 
   4   2  17     3260.80     3188.93     35.17 o 
   6   2  17      302.69      287.26     10.22 o 
   8   2  17      893.88      873.64     20.24 o 
  10   2  17       71.25       60.23     12.55 o 
  12   2  17        8.88       11.76     15.83 o 
 -13   3  17       78.11      101.24     10.94 o 
 -11   3  17       31.35       44.45      8.65 o 
  -9   3  17     1466.92     1406.19     20.72 o 
  -7   3  17      214.23      207.03     13.04 o 
  -5   3  17     2541.05     2499.71     29.23 o 
  -3   3  17      589.47      591.65     10.48 o 
  -1   3  17     2075.17     1996.55     25.53 o 
   1   3  17      462.76      438.14     11.21 o 
   3   3  17     1338.47     1285.14     21.70 o 
   5   3  17      418.98      442.10     17.39 o 
   7   3  17     1217.54     1106.77     38.76 o 
   9   3  17     3429.83     3295.94     51.46 o 
  11   3  17      681.90      669.66     29.31 o 
 -12   4  17       49.78       65.78      9.85 o 
 -10   4  17      177.26      162.48      8.73 o 
  -8   4  17     1717.92     1763.26     33.63 o 
  -6   4  17      898.71      907.52     14.27 o 
  -4   4  17     1086.95     1076.22     15.62 o 
  -2   4  17      336.45      325.12     12.29 o 
   0   4  17     1111.38     1030.45     30.53 o 
   2   4  17     2121.85     2083.29     42.19 o 
   4   4  17     2069.11     2018.89     33.24 o 
   6   4  17      326.15      366.89     11.31 o 
   8   4  17      371.48      351.91     11.47 o 
  10   4  17        6.11        3.77     10.43 o 
  12   4  17       20.65       19.27     15.29 o 
 -11   5  17      289.87      337.79     11.58 o 
  -9   5  17       56.29       48.84      6.13 o 
  -7   5  17      470.92      475.75     15.16 o 
  -5   5  17      814.24      747.62     19.81 o 
  -3   5  17     4669.14     4588.46     88.64 o 
  -1   5  17     1553.20     1522.23     28.91 o 
   1   5  17      414.21      393.33     16.86 o 
   3   5  17       38.06       40.92     11.00 o 
   5   5  17      980.23      966.13     39.63 o 
   7   5  17     1213.48     1200.36     27.46 o 
   9   5  17       31.71       32.95     13.08 o 
 -10   6  17       47.85       48.39     17.72 o 
  -8   6  17       16.31       23.60     12.14 o 
  -6   6  17        4.59       13.81     10.06 o 
  -4   6  17      344.26      287.02     17.24 o 
  -2   6  17     1387.23     1388.53    106.21 o 
   0   6  17       90.48       65.80     15.97 o 
   2   6  17        0.07        5.02     10.55 o 
   4   6  17       20.00       13.18     13.53 o 
   6   6  17      393.73      396.29     51.84 o 
   8   6  17      126.20      151.86     17.16 o 
  10   6  17       34.47       38.71     11.77 o 
  -9   7  17       49.37       58.11     19.54 o 
  -7   7  17      547.11      597.06     36.46 o 
  -5   7  17      200.00      230.47     22.75 o 
  -3   7  17     1511.70     1465.46     38.72 o 
  -1   7  17      522.96      468.53     17.55 o 
   1   7  17       32.52       47.49     12.97 o 
   3   7  17        0.03       -1.59     12.12 o 
   5   7  17     1324.56     1309.95     36.97 o 
   7   7  17        8.31        4.89     21.62 o 
  -6   8  17        0.27       -9.77     23.43 o 
  -4   8  17       88.77       83.96     24.52 o 
  -2   8  17      707.34      746.11     41.62 o 
   0   8  17        0.62        7.90     15.44 o 
   2   8  17       52.39       55.46     14.94 o 
   4   8  17       99.45      119.10     17.99 o 
   6   8  17        7.41       10.45     17.06 o 
  -3   9  17        0.21       -6.51     25.42 o 
  -1   9  17      536.83      558.22     39.54 o 
   1   9  17       36.83       41.59     18.89 o 
 -14   0  18       67.99       66.02     20.58 o 
 -12   0  18       36.71       42.20     11.47 o 
 -10   0  18     4906.63     4837.08     97.77 o 
  -8   0  18        6.81       -2.51      7.43 o 
  -6   0  18      864.55      921.23     31.61 o 
  -4   0  18      772.52      756.45     16.34 o 
  -2   0  18     8933.41     8648.41    110.13 o 
   0   0  18      340.58      430.46     11.35 o 
   2   0  18    10371.01    10296.79    129.48 o 
   4   0  18     2048.65     2035.34     39.49 o 
   6   0  18     1656.24     1562.89     33.83 o 
   8   0  18     5794.77     5509.80     95.22 o 
  10   0  18      251.18      261.76     28.50 o 
  12   0  18      136.70      125.75     22.17 o 
 -13   1  18        6.03       13.63     10.36 o 
 -11   1  18        0.59       -5.82      8.04 o 
  -9   1  18     1368.36     1328.75     23.57 o 
  -7   1  18     1756.22     1750.26     23.07 o 
  -5   1  18     1056.08     1051.67     13.02 o 
  -3   1  18      284.12      260.56     10.60 o 
  -1   1  18      167.08      167.81      5.58 o 
   1   1  18      642.16      663.75      9.19 o 
   3   1  18      491.84      509.55      8.84 o 
   5   1  18      557.02      564.10     12.85 o 
   7   1  18      330.10      337.21     15.50 o 
   9   1  18      709.22      666.04     16.17 o 
  11   1  18       26.60       19.94     10.70 o 
  13   1  18      112.73       93.82     21.89 o 
 -12   2  18      398.58      378.59     22.66 o 
 -10   2  18      302.55      329.63     11.84 o 
  -8   2  18       10.54        9.10      6.31 o 
  -6   2  18        7.75       11.16      4.92 o 
  -4   2  18     3464.18     3532.48     38.90 o 
  -2   2  18      318.03      334.39      7.33 o 
   0   2  18     1971.78     2062.50     26.51 o 
   2   2  18       81.86      108.69      5.78 o 
   4   2  18     3496.62     3503.41     43.20 o 
   6   2  18     2251.41     2093.99    100.15 o 
   8   2  18      523.56      509.17     16.05 o 
  10   2  18      692.30      624.19     34.28 o 
  12   2  18       33.89       37.73     17.55 o 
 -13   3  18       36.87       48.28     10.73 o 
 -11   3  18      872.43      866.19     18.93 o 
  -9   3  18      221.45      227.25      9.14 o 
  -7   3  18       79.72       67.37      6.15 o 
  -5   3  18     2486.44     2470.00     29.22 o 
  -3   3  18      123.11      109.05      6.65 o 
  -1   3  18      189.15      218.50      6.90 o 
   1   3  18        2.76       12.68      5.27 o 
   3   3  18     1486.37     1403.13     20.52 o 
   5   3  18      175.53      185.01     14.29 o 
   7   3  18      280.46      264.45     12.18 o 
   9   3  18       19.58       10.34      8.85 o 
  11   3  18      181.63      180.85     18.55 o 
 -12   4  18      138.02      117.72     10.99 o 
 -10   4  18        0.33       -2.17      7.07 o 
  -8   4  18      297.36      291.14      9.20 o 
  -6   4  18      747.07      723.74     12.93 o 
  -4   4  18       88.09       91.39      5.27 o 
  -2   4  18      826.24      772.72     27.77 o 
   0   4  18       88.69       94.32      4.77 o 
   2   4  18     1658.85     1691.03     26.05 o 
   4   4  18     4954.63     4856.89     66.09 o 
   6   4  18      376.66      378.26     13.07 o 
   8   4  18      119.98      138.48      9.47 o 
  10   4  18       61.99       62.15     11.92 o 
 -11   5  18       92.81       97.92      9.18 o 
  -9   5  18        0.51        0.33      5.82 o 
  -7   5  18       23.89       20.13      6.91 o 
  -5   5  18      856.65      759.35     26.15 o 
  -3   5  18      535.37      510.88     20.56 o 
  -1   5  18      160.72      150.99     14.07 o 
   1   5  18     1401.08     1378.04     33.78 o 
   3   5  18        0.31       10.98     10.66 o 
   5   5  18      385.12      389.49     19.03 o 
   7   5  18        0.24       -1.90     18.27 o 
   9   5  18      438.75      430.75     22.54 o 
 -10   6  18      225.54      215.26     20.85 o 
  -8   6  18      548.92      521.51     20.17 o 
  -6   6  18      118.31      137.02     16.30 o 
  -4   6  18     1490.69     1506.21    129.42 o 
  -2   6  18     1918.24     1885.04     43.96 o 
   0   6  18       14.36        3.81     10.91 o 
   2   6  18     2346.11     2435.76     52.65 o 
   4   6  18        6.88        6.59     11.91 o 
   6   6  18       23.90       22.62     18.64 o 
   8   6  18      535.00      550.34     16.19 o 
  -9   7  18        1.50       -5.89     18.19 o 
  -7   7  18      192.12      214.80     29.54 o 
  -5   7  18       35.61       16.92     15.16 o 
  -3   7  18       56.94       37.35     14.05 o 
  -1   7  18      410.56      386.02     17.17 o 
   1   7  18        4.15        0.62     12.14 o 
   3   7  18        0.07        3.16     13.16 o 
   5   7  18       33.14       39.47     15.13 o 
   7   7  18      100.59       80.97     26.51 o 
  -6   8  18       91.85       60.61     24.79 o 
  -4   8  18      366.99      306.51     29.49 o 
  -2   8  18        0.34       14.93     21.98 o 
   0   8  18      414.40      380.86     26.33 o 
   2   8  18       35.14       43.17     15.69 o 
   4   8  18      503.98      534.04     26.16 o 
  -1   9  18        3.06        6.79     17.24 o 
   1   9  18      717.10      778.99     32.27 o 
 -13   1  19       44.32       51.42     11.76 o 
 -11   1  19      357.21      368.59     13.57 o 
  -9   1  19       90.67      101.27      8.44 o 
  -7   1  19      144.98      142.44      7.40 o 
  -5   1  19     1590.72     1503.44     18.15 o 
  -3   1  19      528.87      527.93     11.48 o 
  -1   1  19     1415.21     1391.55     18.58 o 
   1   1  19     3512.63     3485.66     37.42 o 
   3   1  19     7548.66     7579.96     96.49 o 
   5   1  19     1569.08     1596.41     24.07 o 
   7   1  19      425.42      398.61     12.13 o 
   9   1  19      233.47      224.40     10.96 o 
  11   1  19      193.47      180.61     15.54 o 
 -12   2  19      116.73      112.36     10.49 o 
 -10   2  19      483.55      500.39     19.53 o 
  -8   2  19        4.38        0.25      6.22 o 
  -6   2  19       70.24       68.92      5.92 o 
  -4   2  19     2897.73     2903.26     44.10 o 
  -2   2  19     2655.77     2669.60     43.90 o 
   0   2  19       18.98       22.80      4.87 o 
   2   2  19     7778.63     7686.20     78.06 o 
   4   2  19     1424.93     1431.59     28.14 o 
   6   2  19     3247.27     3101.50     56.42 o 
   8   2  19     1761.24     1798.26     38.93 o 
  10   2  19      127.69      124.52     12.16 o 
  12   2  19       44.87       37.27     17.19 o 
 -13   3  19      192.75      207.03     15.67 o 
 -11   3  19      263.08      306.75     17.68 o 
  -9   3  19     1587.01     1625.30     25.67 o 
  -7   3  19        6.87        5.75      5.44 o 
  -5   3  19     1278.85     1287.56     19.78 o 
  -3   3  19     3977.27     3886.50     42.24 o 
  -1   3  19      312.78      327.47     10.04 o 
   1   3  19    14396.29    14093.00    179.81 o 
   3   3  19      855.48      846.90     17.01 o 
   5   3  19      160.38      204.88      8.37 o 
   7   3  19       49.27       65.96      9.70 o 
   9   3  19        3.40        0.46      9.17 o 
  11   3  19      148.29      147.47     18.18 o 
 -12   4  19       11.46       15.43     10.02 o 
 -10   4  19      565.38      533.67     14.89 o 
  -8   4  19       12.08        7.89      6.21 o 
  -6   4  19       83.22       89.79      6.42 o 
  -4   4  19       34.37       38.79      5.00 o 
  -2   4  19       23.01       22.18      4.43 o 
   0   4  19     3033.90     2981.67     60.16 o 
   2   4  19     3386.59     3397.66     47.81 o 
   4   4  19     1216.53     1210.24     21.16 o 
   6   4  19       68.36       74.09      7.65 o 
   8   4  19      940.34      929.06     33.00 o 
  10   4  19       61.44       61.70     13.75 o 
 -11   5  19        4.64        1.31      8.32 o 
  -9   5  19       56.98       58.36      6.66 o 
  -7   5  19      166.00      188.40      9.54 o 
  -5   5  19       99.69      109.52      9.55 o 
  -3   5  19      677.06      632.92     22.55 o 
  -1   5  19      715.05      674.18     32.03 o 
   1   5  19      374.79      373.91     17.34 o 
   3   5  19     1878.37     1918.55     67.67 o 
   5   5  19       80.50       78.16     24.83 o 
   7   5  19      254.66      277.56     26.06 o 
 -10   6  19       17.50       13.84     17.96 o 
  -8   6  19       18.45       15.98     12.98 o 
  -6   6  19      321.11      331.61     20.40 o 
  -4   6  19        2.69       -4.48     11.54 o 
  -2   6  19      553.71      535.40     23.07 o 
   0   6  19      125.51      131.40     17.51 o 
   2   6  19       44.47       42.93     13.14 o 
   4   6  19      103.11       80.82     13.94 o 
   6   6  19       19.40       10.66     18.95 o 
   8   6  19        1.68        0.48     10.11 o 
  -7   7  19      243.24      201.59     20.92 o 
  -5   7  19       45.80       41.80     20.45 o 
  -3   7  19     1664.61     1649.69     42.66 o 
  -1   7  19     1315.61     1381.52     72.10 o 
   1   7  19        8.08       12.62     12.86 o 
   3   7  19        7.11       11.05     13.72 o 
   5   7  19      150.10      221.45     20.57 o 
   7   7  19        6.46       -1.17     16.48 o 
  -6   8  19        2.33       -5.88     25.15 o 
  -4   8  19       66.39       50.30     23.61 o 
  -2   8  19      132.69      149.55     25.24 o 
   0   8  19      100.37      115.65     18.71 o 
   2   8  19      507.60      509.28     25.46 o 
   4   8  19       53.65       43.06     17.07 o 
 -12   0  20       45.86       80.69     16.20 o 
 -10   0  20     1121.33     1188.92     25.78 o 
  -8   0  20     1158.96     1099.95     25.64 o 
  -6   0  20       64.20       54.99      7.89 o 
  -4   0  20      114.15       75.80      7.48 o 
  -2   0  20     1083.83     1042.21     19.83 o 
   0   0  20      710.52      755.45     19.48 o 
   2   0  20     4057.59     4066.74     66.88 o 
   4   0  20      511.04      482.83     17.27 o 
   6   0  20     1566.72     1567.73     34.70 o 
   8   0  20       37.40       23.98     11.00 o 
  10   0  20       58.47       46.01     14.18 o 
  12   0  20      754.02      776.32     39.99 o 
 -13   1  20       26.58       11.32     10.77 o 
 -11   1  20      930.45      934.58     20.90 o 
  -9   1  20     1160.11     1115.09     29.66 o 
  -7   1  20     1008.02      992.05     28.56 o 
  -5   1  20     5297.64     5182.92     54.63 o 
  -3   1  20     1407.42     1346.19     23.61 o 
  -1   1  20      981.40      965.66     13.02 o 
   1   1  20     5705.54     5683.12     58.32 o 
   3   1  20      114.90      122.45      6.67 o 
   5   1  20      968.16      896.34     16.70 o 
   7   1  20       82.60       84.28      8.13 o 
   9   1  20      267.43      284.19     20.67 o 
  11   1  20       46.13       24.62     13.06 o 
 -12   2  20      167.04      161.34     12.15 o 
 -10   2  20       16.07       19.09      8.37 o 
  -8   2  20     2216.65     2227.16     31.80 o 
  -6   2  20      282.75      280.37      8.54 o 
  -4   2  20      307.28      272.68      7.90 o 
  -2   2  20     4541.49     4529.61     53.38 o 
   0   2  20      953.37      914.25     17.45 o 
   2   2  20      866.84      836.22     20.39 o 
   4   2  20        4.64       -0.28      5.40 o 
   6   2  20      538.80      539.21     28.53 o 
   8   2  20     1357.01     1332.17     29.60 o 
  10   2  20      591.96      565.56     53.60 o 
  12   2  20      157.68      156.06     21.80 o 
 -11   3  20        0.45        2.86      8.92 o 
  -9   3  20        6.75        9.89      7.36 o 
  -7   3  20       12.94       11.89      5.80 o 
  -5   3  20      639.41      647.01     21.29 o 
  -3   3  20       36.94       34.74      4.99 o 
  -1   3  20       15.92       21.19      6.27 o 
   1   3  20     3067.37     3180.70     60.07 o 
   3   3  20      225.92      226.59     13.19 o 
   5   3  20      801.35      818.88     22.41 o 
   7   3  20      626.87      516.39     18.67 o 
   9   3  20      329.54      375.64     26.66 o 
  11   3  20       19.22       27.86     15.92 o 
 -12   4  20      188.54      164.60     12.28 o 
 -10   4  20       89.67       62.77     10.48 o 
  -8   4  20       61.60       72.69      7.51 o 
  -6   4  20     1378.07     1379.65     19.59 o 
  -4   4  20      124.57      130.28      7.95 o 
  -2   4  20     3509.14     3398.47     45.35 o 
   0   4  20     5699.48     5654.57    136.02 o 
   2   4  20      312.39      330.80     11.57 o 
   4   4  20        0.85        3.05      5.75 o 
   6   4  20        3.30        1.17      6.95 o 
   8   4  20      390.33      385.75     16.39 o 
  10   4  20       50.48       31.57     13.57 o 
 -11   5  20        7.64        4.96      8.63 o 
  -9   5  20      385.04      407.30     14.10 o 
  -7   5  20        9.00       16.49      7.76 o 
  -5   5  20     2269.84     2298.87     32.62 o 
  -3   5  20      521.73      506.63     21.46 o 
  -1   5  20      869.67      874.85     37.27 o 
   1   5  20     1653.41     1560.43     36.72 o 
   3   5  20       50.91       52.06     14.11 o 
   5   5  20      167.63      180.67     15.25 o 
   7   5  20      655.06      710.72     54.64 o 
  -8   6  20        2.24        6.42     15.80 o 
  -6   6  20       17.53        8.61     11.07 o 
  -4   6  20       48.30       57.03     13.40 o 
  -2   6  20      163.24      166.20     24.11 o 
   0   6  20       43.10       31.56     12.33 o 
   2   6  20      572.43      639.29     24.56 o 
   4   6  20       20.81       28.97     14.16 o 
   6   6  20      601.68      583.73     34.38 o 
   8   6  20       60.42       66.22     25.60 o 
  -7   7  20        0.67       -1.72     24.25 o 
  -5   7  20      481.61      561.37     35.74 o 
  -3   7  20      623.89      582.65     30.31 o 
  -1   7  20      456.26      461.94     33.56 o 
   1   7  20      530.88      531.06     32.34 o 
   3   7  20      183.95      180.28     17.53 o 
   5   7  20       35.97       47.39     16.33 o 
   7   7  20      196.97      163.94     21.91 o 
  -4   8  20       76.67      115.44     26.06 o 
  -2   8  20      286.57      252.32     29.40 o 
   0   8  20      237.42      197.23     19.58 o 
   2   8  20        0.42       -0.44     15.69 o 
   4   8  20       60.19       37.73     17.40 o 
 -13   1  21       60.67       57.41     12.06 o 
 -11   1  21      309.92      307.34     13.47 o 
  -9   1  21      467.00      431.25     13.41 o 
  -7   1  21      494.54      457.64     14.51 o 
  -5   1  21      217.77      202.82      8.48 o 
  -3   1  21     5370.68     5161.32     54.04 o 
  -1   1  21     3037.43     2963.93     33.04 o 
   1   1  21     1041.03     1072.85     30.22 o 
   3   1  21     4677.06     4707.15     64.43 o 
   5   1  21      576.15      615.23     14.13 o 
   7   1  21     1931.25     1983.60     31.34 o 
   9   1  21      255.67      222.78     14.06 o 
  11   1  21      183.07      162.26     31.26 o 
 -12   2  21      674.64      706.97     19.14 o 
 -10   2  21      400.25      425.11     13.96 o 
  -8   2  21      928.78      903.48     18.27 o 
  -6   2  21      222.09      217.83     11.52 o 
  -4   2  21        0.22        6.51      4.79 o 
  -2   2  21        9.34       22.56     14.16 o 
   0   2  21      252.74      241.76      9.30 o 
   2   2  21       12.60        5.74      6.72 o 
   4   2  21      157.81      150.80     10.79 o 
   6   2  21        7.25        2.88      7.59 o 
   8   2  21      174.99      161.67     11.79 o 
  10   2  21       33.10       51.25     13.19 o 
 -11   3  21        6.18       -1.83      8.98 o 
  -9   3  21      188.98      175.80      9.94 o 
  -7   3  21       86.03       87.38      7.20 o 
  -5   3  21     5121.69     4916.65     53.18 o 
  -3   3  21     1956.70     1837.96     23.23 o 
  -1   3  21     3851.00     3794.24     52.20 o 
   1   3  21      869.70      867.38     53.78 o 
   3   3  21      576.46      609.30     15.22 o 
   5   3  21     4208.07     4373.60     61.37 o 
   7   3  21       68.92       69.16     10.48 o 
   9   3  21        2.61        8.80     11.45 o 
  11   3  21       31.13       43.43     17.01 o 
 -10   4  21      100.94      102.32     10.00 o 
  -8   4  21      106.68      117.42      8.05 o 
  -6   4  21     1953.55     1944.80     25.20 o 
  -4   4  21      546.47      534.01     11.19 o 
  -2   4  21        7.21        9.16      5.34 o 
   0   4  21       15.96       14.52      6.10 o 
   2   4  21       47.72       39.85      7.94 o 
   4   4  21      118.29      118.22      7.88 o 
   6   4  21        3.21       -0.59      7.02 o 
   8   4  21        6.01       18.33      9.93 o 
  10   4  21       60.44       67.40     14.75 o 
  -9   5  21        2.04        4.18      6.65 o 
  -7   5  21      236.78      237.34     13.66 o 
  -5   5  21      717.07      702.29     15.84 o 
  -3   5  21      218.91      215.05     38.95 o 
  -1   5  21      334.84      297.10     23.88 o 
   1   5  21     1156.37     1057.02    116.75 o 
   3   5  21       16.08       12.66     11.19 o 
   5   5  21        4.15        4.07     12.04 o 
   7   5  21      864.32      891.46     37.14 o 
  -8   6  21       64.48       73.24     17.96 o 
  -6   6  21       44.85       60.34     15.79 o 
  -4   6  21      270.77      270.40     19.04 o 
  -2   6  21        9.31        9.47     13.07 o 
   0   6  21       31.40       32.96     12.73 o 
   2   6  21       21.92       12.93     12.56 o 
   4   6  21       35.14       20.27     13.14 o 
   6   6  21      114.91      114.57     38.45 o 
   8   6  21        0.07        3.78     18.18 o 
  -7   7  21       94.65       44.69     23.97 o 
  -5   7  21      201.91      182.12     28.32 o 
  -3   7  21        8.38        1.72     19.36 o 
  -1   7  21       23.00       27.14     20.81 o 
   1   7  21       58.55       62.69     18.68 o 
   3   7  21      105.47      116.69     18.38 o 
   5   7  21       50.79       67.33     20.04 o 
  -4   8  21        6.74       -7.15     21.98 o 
  -2   8  21      476.71      464.02     35.28 o 
   0   8  21        2.39       -4.36     16.15 o 
   2   8  21        1.06       -6.11     17.51 o 
 -12   0  22        9.41       -6.08     14.79 o 
 -10   0  22        1.36        4.06     10.52 o 
  -8   0  22      253.76      243.53     12.32 o 
  -6   0  22     7357.76     7446.52    122.43 o 
  -4   0  22      293.63      313.80     11.38 o 
  -2   0  22     2367.76     2271.73     34.94 o 
   0   0  22     2446.51     2428.02     36.30 o 
   2   0  22     5080.33     4907.57     79.93 o 
   4   0  22     4471.84     4414.65     91.01 o 
   6   0  22     1639.07     1613.97     36.08 o 
   8   0  22       24.89        7.15     16.15 o 
  10   0  22       28.39       33.84     19.81 o 
 -11   1  22        3.72        8.04      9.53 o 
  -9   1  22       12.24       -0.97      7.91 o 
  -7   1  22      448.95      448.31     11.68 o 
  -5   1  22       47.08       52.48      6.61 o 
  -3   1  22      634.43      592.21     12.03 o 
  -1   1  22      819.76      838.87     15.38 o 
   1   1  22      226.25      199.94     10.32 o 
   3   1  22      573.36      599.69     15.67 o 
   5   1  22       15.14       16.10      6.82 o 
   7   1  22      555.28      571.18     15.85 o 
   9   1  22      119.77       93.61     10.45 o 
  11   1  22      486.45      497.44     22.17 o 
 -12   2  22      764.70      803.31     20.80 o 
 -10   2  22       63.98       44.61      9.27 o 
  -8   2  22     1582.80     1494.13     29.03 o 
  -6   2  22      287.70      296.78     10.39 o 
  -4   2  22      399.47      430.75     10.58 o 
  -2   2  22     1734.50     1750.80     24.77 o 
   0   2  22     2000.83     1921.31     42.26 o 
   2   2  22      765.96      814.69     22.35 o 
   4   2  22       62.61       69.41      9.27 o 
   6   2  22      634.32      654.71     18.12 o 
   8   2  22      691.70      636.80     36.33 o 
  10   2  22        6.26       -2.17     15.29 o 
 -11   3  22       57.01       54.12     10.31 o 
  -9   3  22      378.42      352.05     12.39 o 
  -7   3  22      212.84      192.74      9.59 o 
  -5   3  22       72.07       83.35      6.53 o 
  -3   3  22       25.61       29.01      5.46 o 
  -1   3  22     1016.67     1017.94     31.13 o 
   1   3  22       92.12       97.35      9.32 o 
   3   3  22       13.56       15.27      6.57 o 
   5   3  22     1772.50     1723.33     51.39 o 
   7   3  22       49.33       48.60      9.69 o 
   9   3  22        4.68        4.43     11.77 o 
  11   3  22      125.70      127.83     19.36 o 
 -10   4  22       82.52       58.87      9.52 o 
  -8   4  22      865.95      871.89     17.75 o 
  -6   4  22      134.89      139.93      7.70 o 
  -4   4  22      360.31      397.11     12.13 o 
  -2   4  22       94.40      104.45      8.67 o 
   0   4  22       31.12       40.40      7.15 o 
   2   4  22        0.16        3.31      6.13 o 
   4   4  22      282.65      273.15     14.76 o 
   6   4  22      315.14      319.12     14.46 o 
   8   4  22        9.89        2.53     11.58 o 
  10   4  22      309.86      301.08     19.54 o 
  -9   5  22        2.50        2.35     10.52 o 
  -7   5  22        9.76        2.95      8.14 o 
  -5   5  22        3.18        3.12      7.89 o 
  -3   5  22       20.73        7.98     12.51 o 
  -1   5  22       62.10       52.29     17.37 o 
   1   5  22      351.68      311.50     17.43 o 
   3   5  22       12.95       13.02     12.86 o 
   5   5  22     1229.17     1293.36     34.91 o 
   7   5  22        1.00       -1.54     20.99 o 
  -8   6  22      344.44      317.78     23.35 o 
  -6   6  22     1312.02     1362.04     50.17 o 
  -4   6  22      256.38      244.89     18.42 o 
  -2   6  22        1.10        5.25     17.46 o 
   0   6  22      223.81      201.39     23.97 o 
   2   6  22      516.56      555.25     24.53 o 
   4   6  22      342.60      343.58     32.98 o 
   6   6  22      448.62      469.73     23.70 o 
   8   6  22       63.53       65.95     27.68 o 
  -7   7  22       18.13       23.70     24.70 o 
  -5   7  22       12.33       13.03     21.44 o 
  -3   7  22        2.13       -2.17     20.17 o 
  -1   7  22      350.94      372.28     32.57 o 
   1   7  22       53.07       38.96     16.36 o 
   3   7  22      188.33      187.72     19.06 o 
   5   7  22      134.73      117.57     19.07 o 
  -2   8  22      213.28      250.42     32.03 o 
   0   8  22       43.01       47.65     17.02 o 
   2   8  22        5.62        7.57     18.86 o 
 -11   1  23      650.38      653.32     18.65 o 
  -9   1  23      562.32      566.52     20.92 o 
  -7   1  23       52.37       51.57      7.25 o 
  -5   1  23        1.45        4.48      5.74 o 
  -3   1  23       93.13       58.10      7.76 o 
  -1   1  23     3670.67     3504.89     57.49 o 
   1   1  23      178.91      171.60      7.81 o 
   3   1  23     2026.37     2006.22     32.47 o 
   5   1  23     1024.07     1030.57     19.31 o 
   7   1  23       11.32        6.09      7.79 o 
   9   1  23       18.31       21.69     10.04 o 
  11   1  23      223.21      261.05     19.31 o 
 -12   2  23       85.28       88.37     12.30 o 
 -10   2  23       39.65       28.31      9.40 o 
  -8   2  23      477.08      483.06     14.36 o 
  -6   2  23      532.43      507.38     13.59 o 
  -4   2  23       11.27       15.89      6.05 o 
  -2   2  23      891.43      892.91     18.45 o 
   0   2  23      709.11      728.07     32.89 o 
   2   2  23       10.97       18.68      8.18 o 
   4   2  23     1589.55     1645.11     46.14 o 
   6   2  23     1601.69     1592.18     33.44 o 
   8   2  23        0.09       -4.45     10.05 o 
  10   2  23      607.60      599.54     30.85 o 
 -11   3  23      144.12      135.35     11.63 o 
  -9   3  23       12.29       15.89      8.32 o 
  -7   3  23     1819.87     1903.98     28.86 o 
  -5   3  23      175.17      142.15      9.31 o 
  -3   3  23       44.10       37.52      7.01 o 
  -1   3  23        0.32       -0.05      6.11 o 
   1   3  23     1068.69     1001.68     56.63 o 
   3   3  23        5.54       -0.40      7.13 o 
   5   3  23     1021.00      965.41     31.85 o 
   7   3  23      447.93      452.71     19.09 o 
   9   3  23      249.56      223.56     15.94 o 
 -10   4  23       24.64       21.60      9.77 o 
  -8   4  23      488.96      529.30     14.67 o 
  -6   4  23        1.76       -3.26      6.24 o 
  -4   4  23       76.61       72.30     12.57 o 
  -2   4  23      629.09      638.59     14.53 o 
   0   4  23     1560.70     1497.01     30.03 o 
   2   4  23        2.29        4.13      7.56 o 
   4   4  23      423.14      423.28     13.21 o 
   6   4  23      327.19      314.93     17.64 o 
   8   4  23      176.27      162.03     15.02 o 
  -9   5  23      591.46      638.63     30.47 o 
  -7   5  23      150.15      154.00     10.67 o 
  -5   5  23      874.21      901.67     36.97 o 
  -3   5  23        1.25        3.16     12.02 o 
  -1   5  23      136.65      114.54     21.53 o 
   1   5  23      240.09      201.57     22.62 o 
   3   5  23      291.18      348.26     36.60 o 
   5   5  23      195.83      172.76     16.62 o 
   7   5  23     1183.03     1197.55     48.67 o 
  -8   6  23        0.66       -7.57     17.18 o 
  -6   6  23       33.23       10.86     22.53 o 
  -4   6  23      314.04      299.24     20.27 o 
  -2   6  23        6.41      -17.82     17.82 o 
   0   6  23      479.58      430.19     32.12 o 
   2   6  23       23.70       -0.70     14.43 o 
   4   6  23        0.05       -1.95     15.57 o 
   6   6  23      120.08      159.48     19.06 o 
  -5   7  23        9.07       14.11     22.71 o 
  -3   7  23      105.18       76.72     24.52 o 
  -1   7  23       21.85       19.45     22.26 o 
   1   7  23      305.98      353.27     21.74 o 
   3   7  23       81.71      106.67     18.27 o 
   5   7  23       23.29       27.26     17.43 o 
   0   8  23       89.63       93.64     28.14 o 
 -12   0  24      489.41      461.08     25.08 o 
 -10   0  24      148.95      155.27     16.62 o 
  -8   0  24     1142.01     1200.23     26.11 o 
  -6   0  24       69.82       72.55     10.01 o 
  -4   0  24       19.13        6.25      7.62 o 
  -2   0  24     4097.51     4374.81     75.16 o 
   0   0  24       48.84       36.39     10.58 o 
   2   0  24      532.17      539.23     16.56 o 
   4   0  24     2315.70     2348.45     46.96 o 
   6   0  24     1007.41     1041.09     28.83 o 
   8   0  24     1900.75     1918.37     43.91 o 
  10   0  24      460.69      413.99     28.95 o 
 -11   1  24       17.18       11.11     10.31 o 
  -9   1  24      260.21      274.97     19.13 o 
  -7   1  24      102.71      116.60      9.75 o 
  -5   1  24       32.76       22.88      6.17 o 
  -3   1  24     1348.87     1344.70     20.57 o 
  -1   1  24     3420.97     3275.69     55.99 o 
   1   1  24       99.16       91.70      7.31 o 
   3   1  24     1657.41     1742.22     91.69 o 
   5   1  24      167.31      154.42     15.89 o 
   7   1  24       88.50       76.41      9.65 o 
   9   1  24      186.13      162.94     13.59 o 
 -10   2  24      597.07      658.71     17.94 o 
  -8   2  24      298.32      304.89     16.73 o 
  -6   2  24       38.05       29.22      7.61 o 
  -4   2  24      569.23      624.05     14.65 o 
  -2   2  24      452.55      482.86     16.66 o 
   0   2  24        2.29        3.39      6.29 o 
   2   2  24      998.29     1042.39     52.74 o 
   4   2  24     2187.75     2256.59     59.08 o 
   6   2  24       10.30       12.86     10.78 o 
   8   2  24      108.08      120.66     12.67 o 
  10   2  24      109.99      103.05     19.36 o 
 -11   3  24        0.55       -3.90     10.27 o 
  -9   3  24      240.62      212.63     11.33 o 
  -7   3  24       99.08      108.64      8.99 o 
  -5   3  24      341.38      300.98     11.25 o 
  -3   3  24       16.76       12.09      6.99 o 
  -1   3  24      269.03      243.32     10.31 o 
   1   3  24     1336.35     1259.43     28.41 o 
   3   3  24       69.36       82.31     10.38 o 
   5   3  24      556.48      578.10     24.97 o 
   7   3  24      101.59       71.50     12.59 o 
   9   3  24        0.02       10.40     14.93 o 
 -10   4  24      328.83      340.66     13.69 o 
  -8   4  24      380.67      383.70     24.44 o 
  -6   4  24       14.35       12.60      6.70 o 
  -4   4  24      479.22      452.12     12.57 o 
  -2   4  24      449.08      454.26     14.97 o 
   0   4  24      742.57      732.53     34.56 o 
   2   4  24     1000.54      900.22     46.86 o 
   4   4  24      549.39      537.42     21.37 o 
   6   4  24        1.57        6.88     10.58 o 
   8   4  24        0.01       -2.71     12.85 o 
  -9   5  24      145.25      154.61     13.33 o 
  -7   5  24      736.52      689.96     21.76 o 
  -5   5  24        2.43       -1.48      8.72 o 
  -3   5  24     1855.54     1713.05     59.26 o 
  -1   5  24       49.78       46.95     18.27 o 
   1   5  24        0.00      -12.03     18.91 o 
   3   5  24      420.45      394.92     20.72 o 
   5   5  24      536.05      417.42     21.48 o 
  -6   6  24        0.12      -11.40     21.44 o 
  -4   6  24      232.86      222.13     19.91 o 
  -2   6  24      326.14      371.38     30.31 o 
   0   6  24       19.02       25.06     22.26 o 
   2   6  24      281.61      254.34     19.23 o 
   4   6  24      280.59      320.32     40.21 o 
   6   6  24      412.58      421.39     26.24 o 
  -5   7  24       43.11       10.04     23.07 o 
  -3   7  24        4.21       -4.25     21.71 o 
  -1   7  24      240.95      297.65     30.85 o 
   1   7  24        0.11       -3.92     15.48 o 
   3   7  24      114.65       89.10     18.63 o 
 -11   1  25      118.44      118.99     12.48 o 
  -9   1  25      253.86      282.47     15.11 o 
  -7   1  25      951.19      959.01     27.19 o 
  -5   1  25     1626.71     1718.22     35.94 o 
  -3   1  25      518.63      451.70     11.26 o 
  -1   1  25       15.38       37.81      6.68 o 
   1   1  25      548.00      532.97     14.99 o 
   3   1  25     1029.83     1087.43     26.83 o 
   5   1  25      129.71      140.36      9.85 o 
   7   1  25       48.89       60.57      9.81 o 
   9   1  25       14.47       11.80     13.72 o 
 -10   2  25       16.00       33.12     10.25 o 
  -8   2  25       13.89       31.79      8.97 o 
  -6   2  25        8.71        3.54      7.48 o 
  -4   2  25     1063.55     1001.23     21.83 o 
  -2   2  25       89.93       82.14      8.25 o 
   0   2  25       67.74       66.52      7.87 o 
   2   2  25       97.45      108.84     13.93 o 
   4   2  25      106.64      147.56     15.83 o 
   6   2  25       54.89       60.30     16.83 o 
   8   2  25      277.96      300.59     18.41 o 
  10   2  25      127.90      144.75     20.99 o 
  -9   3  25      414.62      407.38     23.23 o 
  -7   3  25        8.39        2.68      7.94 o 
  -5   3  25        1.62        2.46      6.96 o 
  -3   3  25     2167.16     2162.45     50.70 o 
  -1   3  25     1049.08     1040.16     29.43 o 
   1   3  25     1516.76     1467.25     31.77 o 
   3   3  25     1638.57     1519.36     66.41 o 
   5   3  25      337.82      325.96     19.63 o 
   7   3  25      255.38      266.99     42.29 o 
   9   3  25      571.97      522.28     27.96 o 
 -10   4  25      189.89      169.02     12.38 o 
  -8   4  25      418.86      435.71     13.88 o 
  -6   4  25        0.50        1.09      7.46 o 
  -4   4  25       41.76       48.02     11.02 o 
  -2   4  25        0.11       -2.39      6.57 o 
   0   4  25       11.84       14.91      8.34 o 
   2   4  25      173.67      155.39     15.65 o 
   4   4  25        8.57        4.08      8.19 o 
   6   4  25      330.06      325.87     17.19 o 
   8   4  25      358.91      380.97     20.08 o 
  -7   5  25       97.31       95.86     24.56 o 
  -5   5  25      354.94      365.32     17.57 o 
  -3   5  25      133.61      146.47     22.53 o 
  -1   5  25        0.95       -3.80     18.27 o 
   1   5  25        9.33       -7.24     19.81 o 
   3   5  25      843.95      971.55     58.17 o 
   5   5  25       25.03       31.16     21.12 o 
  -6   6  25      108.25      115.98     28.32 o 
  -4   6  25        0.14       -4.34     21.26 o 
  -2   6  25      109.74      123.58     25.87 o 
   0   6  25       73.26       58.99     21.35 o 
   2   6  25        3.17       -5.25     14.30 o 
   4   6  25      251.88      270.32     22.61 o 
   6   6  25       86.01      109.63     21.31 o 
  -3   7  25       36.74       31.39     26.42 o 
  -1   7  25       56.24       39.99     24.16 o 
   1   7  25       28.94       32.30     25.24 o 
   3   7  25      489.58      560.08     27.28 o 
 -10   0  26     4064.50     4221.31     80.33 o 
  -8   0  26      493.87      527.99     58.35 o 
  -6   0  26       59.74       36.28     11.82 o 
  -4   0  26     1679.38     1471.40     27.65 o 
  -2   0  26      543.47      593.02     16.94 o 
   0   0  26     1679.37     1655.33     34.85 o 
   2   0  26     1046.59     1083.56     38.72 o 
   4   0  26      504.13      536.90     21.78 o 
   6   0  26      345.88      312.68     18.22 o 
   8   0  26      232.18      189.84     18.47 o 
  10   0  26       60.62       78.89     24.16 o 
 -11   1  26        7.82       -0.69     11.21 o 
  -9   1  26      159.90      135.30     25.92 o 
  -7   1  26       52.56       46.59      8.71 o 
  -5   1  26      161.51      153.94      8.76 o 
  -3   1  26      453.71      442.33     20.55 o 
  -1   1  26       46.63       33.99      7.11 o 
   1   1  26      379.17      380.36     12.84 o 
   3   1  26      400.27      434.10     25.47 o 
   5   1  26        1.19       -0.14      9.31 o 
   7   1  26     1139.15     1166.33     23.44 o 
   9   1  26      310.07      338.43     20.24 o 
 -10   2  26      191.37      172.60     12.93 o 
  -8   2  26     1369.36     1363.64     24.96 o 
  -6   2  26     1849.53     1839.66     28.80 o 
  -4   2  26      313.30      313.48     11.05 o 
  -2   2  26      256.42      233.29     10.73 o 
   0   2  26     1382.99     1368.48     25.12 o 
   2   2  26      736.07      726.02     28.95 o 
   4   2  26      257.10      272.04     19.36 o 
   6   2  26       27.06       15.57     12.41 o 
   8   2  26        0.27      -14.02     16.47 o 
  -9   3  26        8.11        3.09      9.48 o 
  -7   3  26      188.53      196.04     13.52 o 
  -5   3  26       88.61       58.74      8.25 o 
  -3   3  26      253.25      234.27     11.02 o 
  -1   3  26      105.73       67.16      8.45 o 
   1   3  26      324.38      304.52     14.83 o 
   3   3  26      176.54      193.52     16.38 o 
   5   3  26      280.03      261.37     19.00 o 
   7   3  26       53.67       58.26     16.01 o 
   9   3  26       41.82       38.54     17.10 o 
  -8   4  26     1020.94      949.74     20.01 o 
  -6   4  26      272.67      283.84     21.37 o 
  -4   4  26        0.26       -3.10      7.36 o 
  -2   4  26        0.54        2.06      8.80 o 
   0   4  26       77.94       68.91      9.61 o 
   2   4  26     1555.78     1579.77     32.84 o 
   4   4  26      156.86      151.66     11.77 o 
   6   4  26        0.24       -2.99     11.58 o 
   8   4  26       14.13       22.98     14.20 o 
  -7   5  26        0.36       -1.82     12.66 o 
  -5   5  26       26.37       23.68     10.24 o 
  -3   5  26      376.03      335.82     30.49 o 
  -1   5  26        2.05        1.27     18.46 o 
   1   5  26     1149.32     1033.71     45.69 o 
   3   5  26      202.25      242.08     21.76 o 
   5   5  26       70.93       72.10     22.80 o 
  -6   6  26       17.86       16.10     24.25 o 
  -4   6  26      632.44      609.32     39.08 o 
  -2   6  26      256.90      219.21     27.96 o 
   0   6  26      313.65      295.75     29.86 o 
   2   6  26       25.56       25.42     25.33 o 
   4   6  26       87.65       85.34     18.11 o 
  -1   7  26       14.43       -5.88     23.79 o 
   1   7  26      177.03      186.10     30.76 o 
  -9   1  27       96.81      107.06     11.62 o 
  -7   1  27       49.88       67.13      9.81 o 
  -5   1  27      124.60      157.92      9.22 o 
  -3   1  27       27.91       37.16      7.19 o 
  -1   1  27     1184.57     1194.61     21.70 o 
   1   1  27       93.95       92.61      9.26 o 
   3   1  27      108.63      105.26     12.64 o 
   5   1  27       63.95       85.23     15.29 o 
   7   1  27       74.21      120.36     13.06 o 
   9   1  27       41.37       61.23     15.61 o 
 -10   2  27       25.23       15.98     10.83 o 
  -8   2  27        0.21        4.35      9.31 o 
  -6   2  27      362.28      321.08     15.36 o 
  -4   2  27      977.24     1043.32     32.37 o 
  -2   2  27       12.69       10.97      7.92 o 
   0   2  27      474.01      493.05     15.45 o 
   2   2  27      864.33      986.58     34.83 o 
   4   2  27      210.98      238.93     19.45 o 
   6   2  27      340.83      355.24     19.05 o 
   8   2  27      346.66      404.49     26.60 o 
  -9   3  27       11.30        2.05      9.98 o 
  -7   3  27        7.84        7.57      8.79 o 
  -5   3  27        3.54       -2.37      8.28 o 
  -3   3  27      436.06      476.22     22.19 o 
  -1   3  27      497.21      522.32     15.29 o 
   1   3  27      485.28      496.15     18.42 o 
   3   3  27        3.76       -0.72     12.76 o 
   5   3  27      242.51      275.21     19.72 o 
   7   3  27       55.52       67.67     17.37 o 
  -8   4  27       60.79       85.75     10.27 o 
  -6   4  27      243.63      294.60     12.79 o 
  -4   4  27      164.99      168.79     10.47 o 
  -2   4  27       69.53       69.48     11.04 o 
   0   4  27     1152.25     1105.64     26.25 o 
   2   4  27      901.44      913.00     23.97 o 
   4   4  27       10.61       27.68     11.85 o 
   6   4  27       96.08       82.51     14.20 o 
  -7   5  27        0.01       -0.16     12.66 o 
  -5   5  27        1.45       -8.59     21.35 o 
  -3   5  27      215.42      211.16     26.87 o 
  -1   5  27      590.86      637.72     38.27 o 
   1   5  27        0.06       -0.63     20.54 o 
   3   5  27      241.38      245.08     30.04 o 
  -4   6  27       21.57        6.79     23.79 o 
  -2   6  27        0.39        3.62     24.34 o 
   0   6  27      210.61      158.32     27.41 o 
   2   6  27       63.63       23.70     26.60 o 
   4   6  27       13.37        9.57     19.22 o 
 -10   0  28        5.23       26.97     16.43 o 
  -8   0  28        5.15       22.79     14.59 o 
  -6   0  28     2738.91     2692.61     54.92 o 
  -4   0  28      859.69      727.10     77.85 o 
  -2   0  28     1156.84     1150.96     41.34 o 
   0   0  28      490.32      543.36     27.68 o 
   2   0  28      598.35      694.99     31.48 o 
   4   0  28      372.00      403.68     26.60 o 
   6   0  28      242.63      198.49     22.07 o 
   8   0  28     1235.69     1278.25     49.40 o 
  -9   1  28      227.14      252.56     13.97 o 
  -7   1  28      349.35      347.72     13.83 o 
  -5   1  28      984.41     1031.25     20.96 o 
  -3   1  28        0.03        1.02      7.58 o 
  -1   1  28      425.79      432.94     18.76 o 
   1   1  28      626.08      594.66     21.22 o 
   3   1  28        5.16        1.08     11.32 o 
   5   1  28        7.10       -3.41     10.19 o 
   7   1  28       21.60        8.15     13.42 o 
  -8   2  28      656.31      660.99     18.33 o 
  -6   2  28      125.03      117.08     10.02 o 
  -4   2  28     2616.80     2524.80     40.58 o 
  -2   2  28     1089.22     1064.36     22.79 o 
   0   2  28        7.58        7.30      8.41 o 
   2   2  28      108.62      109.47     15.92 o 
   4   2  28       71.51       56.45     15.47 o 
   6   2  28      505.88      480.58     28.54 o 
   8   2  28        8.48       13.03     18.27 o 
  -9   3  28       32.44       12.37     10.48 o 
  -7   3  28       37.31       33.68      9.82 o 
  -5   3  28       38.16       24.41      9.44 o 
  -3   3  28      278.49      302.44     13.04 o 
  -1   3  28        0.32       -0.81      8.44 o 
   1   3  28       73.50       53.33     11.32 o 
   3   3  28        0.26       -1.54     13.39 o 
   5   3  28       36.01       34.56     15.56 o 
   7   3  28       42.64       50.21     17.37 o 
  -8   4  28        0.98       -0.03      9.72 o 
  -6   4  28      726.44      726.59     19.44 o 
  -4   4  28     1730.00     1826.98     52.74 o 
  -2   4  28      337.73      320.90     15.33 o 
   0   4  28      367.02      371.24     16.28 o 
   2   4  28       89.44      108.64     16.60 o 
   4   4  28       62.11       60.07     13.30 o 
   6   4  28      464.70      489.08     23.61 o 
  -5   5  28       27.67       19.18     25.69 o 
  -3   5  28      207.12      243.00     28.59 o 
  -1   5  28        1.91       16.56     20.99 o 
   1   5  28      137.28      170.08     25.87 o 
   3   5  28       25.77       15.83     22.35 o 
  -4   6  28      165.02      178.86     30.13 o 
  -2   6  28        6.92       12.21     24.16 o 
   0   6  28      643.19      599.45     39.54 o 
   2   6  28      185.31      228.98     32.75 o 
  -9   1  29      516.99      492.65     17.14 o 
  -7   1  29      148.87      148.43     11.95 o 
  -5   1  29     1557.23     1524.06     26.28 o 
  -3   1  29        7.25        3.89      8.02 o 
  -1   1  29      436.38      450.87     23.78 o 
   1   1  29       36.48       29.56      9.18 o 
   3   1  29      141.55      171.45     14.69 o 
   5   1  29      409.50      420.96     26.96 o 
   7   1  29      562.07      631.94     25.23 o 
  -8   2  29      477.46      529.54     25.10 o 
  -6   2  29       30.74       49.65     10.56 o 
  -4   2  29       35.24       29.39      9.71 o 
  -2   2  29       87.79      120.45     10.78 o 
   0   2  29      125.92      120.33     15.97 o 
   2   2  29      224.62      226.45     20.27 o 
   4   2  29      203.93      225.90     20.27 o 
   6   2  29      171.29      205.91     21.44 o 
  -7   3  29     1801.24     1795.42     29.58 o 
  -5   3  29        1.88       -0.76      9.41 o 
  -3   3  29       88.36       98.31     16.16 o 
  -1   3  29      843.13      827.57     20.27 o 
   1   3  29      700.44      731.00     29.95 o 
   3   3  29      121.70      118.79     16.74 o 
   5   3  29      220.13      266.98     21.26 o 
   7   3  29       16.46        4.89     17.01 o 
  -6   4  29      315.16      356.40     16.30 o 
  -4   4  29       21.94       18.73      9.33 o 
  -2   4  29       87.87       66.35     11.96 o 
   0   4  29        2.27        4.92     10.25 o 
   2   4  29       99.42       87.91     12.30 o 
   4   4  29       63.63       75.54     14.57 o 
   6   4  29      345.98      382.96     20.99 o 
  -5   5  29       68.09       80.25     29.40 o 
  -3   5  29       86.66      124.31     28.32 o 
  -1   5  29       86.69       57.81     23.88 o 
   1   5  29      167.02      117.97     25.15 o 
   3   5  29       38.18       52.83     27.59 o 
   0   6  29       25.55       -4.70     26.78 o 
  -8   0  30      129.19      154.34     18.68 o 
  -6   0  30       12.82       -0.71     14.43 o 
  -4   0  30      572.97      452.41     27.28 o 
  -2   0  30       11.38       17.91     16.74 o 
   0   0  30     2498.82     2610.24     71.56 o 
   2   0  30       43.40       27.86     18.18 o 
   4   0  30      159.43      158.96     22.98 o 
   6   0  30      142.16      134.53     22.53 o 
  -7   1  30      459.58      464.11     16.31 o 
  -5   1  30        2.22        5.80      9.09 o 
  -3   1  30      435.73      417.07     13.45 o 
  -1   1  30      707.03      760.50     20.26 o 
   1   1  30        0.02       -0.76      9.77 o 
   3   1  30      696.00      659.05     48.72 o 
   5   1  30      821.63      939.08     31.35 o 
   7   1  30       98.35      115.21     16.43 o 
  -8   2  30       88.02       72.32     11.72 o 
  -6   2  30        4.80        4.73      9.73 o 
  -4   2  30      237.43      222.62     12.83 o 
  -2   2  30      863.77      805.40     30.31 o 
   0   2  30      307.78      315.78     16.30 o 
   2   2  30      177.05      205.10     20.72 o 
   4   2  30       25.62       17.10     16.01 o 
   6   2  30      286.77      268.79     24.34 o 
  -7   3  30        3.38       -0.24     10.96 o 
  -5   3  30       57.14       34.69     10.80 o 
  -3   3  30       19.30       22.52      9.63 o 
  -1   3  30       37.05       32.96      9.76 o 
   1   3  30       45.79       30.04     15.11 o 
   3   3  30      149.09      125.66     17.82 o 
   5   3  30        0.76        0.18     16.28 o 
  -6   4  30        0.78       -5.64     10.45 o 
  -4   4  30       22.90       20.20      9.93 o 
  -2   4  30      370.82      388.11     17.38 o 
   0   4  30      727.60      677.58     21.86 o 
   2   4  30      271.43      248.97     17.82 o 
   4   4  30       38.64       39.99     14.66 o 
  -3   5  30       81.38       94.54     26.60 o 
  -1   5  30       37.57       21.08     25.78 o 
   1   5  30      363.46      347.13     34.47 o 
  -7   1  31       12.16        9.87     10.82 o 
  -5   1  31      195.26      173.79     13.90 o 
  -3   1  31      312.81      318.53     13.12 o 
  -1   1  31      453.65      494.77     16.72 o 
   1   1  31        4.51        9.11     10.21 o 
   3   1  31      109.12      115.52     15.62 o 
   5   1  31        8.84       12.76     14.57 o 
  -6   2  31      148.22      195.19     14.32 o 
  -4   2  31        3.89        3.18     10.38 o 
  -2   2  31      213.75      251.53     13.80 o 
   0   2  31      153.66      142.36     13.93 o 
   2   2  31      190.31      222.01     21.98 o 
   4   2  31      262.58      275.75     23.25 o 
   6   2  31      101.88      102.05     20.36 o 
  -5   3  31        5.95       -2.78     10.73 o 
  -3   3  31      887.66      899.28     22.52 o 
  -1   3  31      187.75      162.96     12.43 o 
   1   3  31       10.32       18.46     15.83 o 
   3   3  31        0.01        2.44     16.47 o 
   5   3  31      164.97      175.24     21.44 o 
  -4   4  31       79.41       96.16     11.59 o 
  -2   4  31      751.52      702.42     51.98 o 
   0   4  31      131.09      143.71     22.48 o 
   2   4  31        0.04       -3.35     13.57 o 
   4   4  31       59.97       50.21     15.56 o 
  -1   5  31      112.10       95.54     29.49 o 
  -6   0  32      735.12      823.90     32.25 o 
  -4   0  32     1656.10     1809.76     57.18 o 
  -2   0  32      856.02      899.18     38.45 o 
   0   0  32      373.49      367.31     27.59 o 
   2   0  32        6.97       -8.50     17.73 o 
   4   0  32     2196.01     2373.21     71.02 o 
   6   0  32      231.92      201.02     27.59 o 
  -7   1  32        7.49        0.01     11.27 o 
  -5   1  32        0.89       -2.45     11.49 o 
  -3   1  32      303.45      252.09     16.89 o 
  -1   1  32      279.07      296.89     15.17 o 
   1   1  32       69.40       74.36     12.09 o 
   3   1  32       57.34       58.93     14.95 o 
   5   1  32        3.07        6.35     14.81 o 
  -6   2  32      602.86      638.89     37.51 o 
  -4   2  32      253.24      295.45     15.12 o 
  -2   2  32        4.37        1.11     10.49 o 
   0   2  32      308.01      303.52     25.01 o 
   2   2  32     1692.38     1752.86     54.10 o 
   4   2  32        2.19       -0.90     17.19 o 
  -5   3  32       81.54       76.55     12.38 o 
  -3   3  32       53.70       64.23     11.81 o 
  -1   3  32        0.31       -1.82     10.59 o 
   1   3  32      184.44      163.57     19.90 o 
   3   3  32        0.02        4.52     16.65 o 
  -2   4  32        0.45        8.68     12.79 o 
   0   4  32      594.51      562.05     21.32 o 
   2   4  32      190.07      210.07     18.46 o 
  -5   1  33       89.13       90.70     13.61 o 
  -3   1  33       35.80       28.60     15.06 o 
  -1   1  33      259.20      305.95     15.40 o 
   1   1  33     1355.31     1457.34     37.08 o 
   3   1  33       13.16       13.05     14.97 o 
  -4   2  33        2.17       -1.12     11.33 o 
  -2   2  33       68.67       39.64     13.45 o 
   0   2  33       11.82        7.97     12.58 o 
   2   2  33      158.43      183.65     22.17 o 
   4   2  33      106.93      102.14     21.62 o 
  -3   3  33     1065.98     1116.05     25.85 o 
  -1   3  33      150.35      142.13     20.27 o 
   1   3  33       18.49        8.14     17.91 o 
  -4   0  34     1286.60     1430.15     53.11 o 
  -2   0  34      279.26      241.10     26.51 o 
   0   0  34       88.75       76.72     22.80 o 
   2   0  34      514.07      652.74     36.73 o 
  -5   1  34      545.18      548.91     30.31 o 
  -3   1  34      273.39      263.90     18.18 o 
  -1   1  34       34.31       32.23     14.90 o 
   1   1  34      148.55      163.06     14.90 o 
   3   1  34       28.25       27.36     16.39 o 
  -4   2  34      140.93      156.42     14.40 o 
  -2   2  34      443.62      442.48     30.58 o 
   0   2  34        1.42       -7.17     13.40 o 
   2   2  34        6.92       -4.89     19.45 o 
  -1   3  34        8.24       -0.72     18.09 o 
  -1   1  35      141.44      154.06     23.25 o 
   1   1  35       27.95       27.23     21.71 o 
                                                 
